# Supplementary material for: catena-Poly[[aqua­lithium(I)]-μ-3-carb­oxy-5,6-di­methyl­pyrazine-2-carboxyl­ato-κ4 O 2,N 1:O 3,N 4]
Source: Acta Crystallogr Sect E Struct Rep Online. 2013 Nov 13;69(Pt 12):m655–6. doi: 10.1107/S1600536813030493 (PMC3884992; doi:10.1107/S1600536813030493)
Supplement: Supplementary file 1 [file e-69-0m655-sup1.cif]

##############################################################################
#                                                                            #
# This CIF contains the data in a paper accepted for publication in          #
# Acta Crystallographica Section E. It conforms to the requirements of       #
# Notes for Authors for Acta Crystallographica Section E, and has been       #
# peer reviewed under the auspices of the IUCr Commission on Journals.       #
#                                                                            #
# Full details of the Crystallographic Information File format               #
# are given in the paper "The Crystallographic Information File (CIF):       #
# a New Standard Archive File for Crystallography" by S. R. Hall, F. H.      #
# Allen and I. D. Brown [Acta Cryst. (1991), A47, 655-685].                  #
#                                                                            #
# The current version of the core CIF dictionary is obtainable from          #
# ftp://ftp.iucr.org/pub/cif_core.dic.                                       #
#                                                                            #
# Software is freely available for graphical display of the structure(s)     #
# in this CIF. For information consult the CIF software page                 #
# http://www.iucr.org/resources/cif/software.                                #
#                                                                            #
# This file may be used for bona fide research purposes within the           #
# scientific community so long as proper attribution is given to the journal # 
# article from which it was obtained.                                        #
#                                                                            #
##############################################################################
data_I
_audit_creation_method     SHELXL-97
_database_code_depnum_ccdc_archive     'CCDC 970605'
_chemical_name_systematic
;\
<i>catena</i>-Poly[[aqualithium(I)]-\m-3-carboxy-5,6-dimethylpyrazine-\
2-carboxylato-\k^4^<i>O</i>^2^,<i>N</i>^1^:<i>O</i>^3^,<i>N</i>^4^]
;
_chemical_name_common     ?
_chemical_formula_moiety     'C8 H9 Li N2 O5'
_chemical_formula_sum     'C8 H9 Li N2 O5'
_chemical_formula_iupac     '[Li (C8 H7 N2 O4) (H2 O1)]'
_chemical_formula_weight     220.11
_chemical_melting_point     ?
_symmetry_cell_setting     monoclinic
_symmetry_space_group_name_H-M     'C 2/c'
_symmetry_space_group_name_Hall     '-C 2yc'
loop_
    _symmetry_equiv_pos_as_xyz
    'x, y, z'
    '-x, y, -z+1/2'
    'x+1/2, y+1/2, z'
    '-x+1/2, y+1/2, -z+1/2'
    '-x, -y, -z'
    'x, -y, z-1/2'
    '-x+1/2, -y+1/2, -z'
    'x+1/2, -y+1/2, z-1/2'
_cell_length_a     16.9052(2)
_cell_length_b     16.7980(2)
_cell_length_c     14.3805(2)
_cell_angle_alpha     90.00
_cell_angle_beta     97.2720(10)
_cell_angle_gamma     90.00
_cell_volume     4050.83(9)
_cell_formula_units_Z     16
_cell_measurement_reflns_used     ?
_cell_measurement_theta_min     ?
_cell_measurement_theta_max     ?
_cell_measurement_temperature     293(2)
_exptl_crystal_description     plate
_exptl_crystal_colour     colourless
_exptl_crystal_size_max     0.240
_exptl_crystal_size_mid     0.073
_exptl_crystal_size_min     0.020
_exptl_crystal_density_diffrn     1.444
_exptl_crystal_density_meas     ?
_exptl_crystal_density_method     'not measured'
_exptl_crystal_F_000     1824
_exptl_absorpt_coefficient_mu     1.024
_exptl_absorpt_correction_type     analytical
_exptl_absorpt_process_details
;
[CrysAlis PRO (Oxford Diffraction, 2010), using a multifaceted crystal
model (Clark & Reid, 1995)]
;
_exptl_absorpt_correction_T_min     0.738
_exptl_absorpt_correction_T_max     0.958
_exptl_special_details
;
CrysAlisPro, Oxford Diffraction Ltd.,
Version 1.171.33.66 (release 28-04-2010 CrysAlis171 .NET)
(compiled Apr 28 2010,14:27:37)
Analytical numeric absorption correction using a multifaceted crystal model
(Clark & Reid, 1995).
;
_diffrn_ambient_temperature     293(2)
_diffrn_radiation_type     CuK\a
_diffrn_radiation_wavelength     1.54178
_diffrn_radiation_source     'Enhance (Cu) X-ray Source'
_diffrn_radiation_monochromator     'graphite'
_diffrn_measurement_device_type     'Oxford Diffraction Xcalibur Ruby'
_diffrn_measurement_method     'rotation method, \w'
_diffrn_detector_area_resol_mean     10.4922
_diffrn_reflns_number     37580
_diffrn_reflns_av_R_equivalents     0.0388
_diffrn_reflns_av_sigmaI/netI     0.1437
_diffrn_reflns_theta_min     3.72
_diffrn_reflns_theta_max     70.07
_diffrn_reflns_theta_full     70.07
_diffrn_measured_fraction_theta_max     0.984
_diffrn_measured_fraction_theta_full     0.984
_diffrn_reflns_limit_h_min     -20
_diffrn_reflns_limit_h_max     20
_diffrn_reflns_limit_k_min     -20
_diffrn_reflns_limit_k_max     20
_diffrn_reflns_limit_l_min     -15
_diffrn_reflns_limit_l_max     17
_diffrn_standards_decay_%     ?
_refine_special_details
;
Refinement of <i>F</i>^2^ against ALL reflections. The weighted <i>R</i>-factor
<i>wR</i> and goodness of fit <i>S</i> are based on <i>F</i>^2^, conventional
<i>R</i>-factors <i>R</i> are based on <i>F</i>, with <i>F</i> set to zero for
negative <i>F</i>^2^. The threshold expression of <i>F</i>^2^ >
\s(<i>F</i>^2^) is used only for calculating <i>R</i>-factors(gt) <i>etc</i>.
and is not relevant to the choice of reflections for refinement.
<i>R</i>-factors based on <i>F</i>^2^ are statistically about twice as large
as those based on <i>F</i>, and <i>R</i>- factors based on ALL data will be
even larger.
;
_reflns_number_total     3808
_reflns_number_gt     2898
_reflns_threshold_expression     I>2sigma(I)
_refine_ls_structure_factor_coef     Fsqd
_refine_ls_matrix_type     full
_refine_ls_R_factor_all     0.0518
_refine_ls_R_factor_gt     0.0402
_refine_ls_wR_factor_gt     0.1051
_refine_ls_wR_factor_ref     0.1103
_refine_ls_goodness_of_fit_ref     0.972
_refine_ls_restrained_S_all     0.972
_refine_ls_number_reflns     3808
_refine_ls_number_parameters     319
_refine_ls_number_restraints     0
_refine_ls_hydrogen_treatment     mixed
_refine_ls_weighting_scheme     calc
_refine_ls_weighting_details
         'calc w=1/[\s^2^(Fo^2^)+(0.0785P)^2^+0.0000P] where P=(Fo^2^+2Fc^2^)/3'
_atom_sites_solution_hydrogens     geom
_atom_sites_solution_primary     direct
_atom_sites_solution_secondary     difmap
_refine_ls_shift/su_max     0.000
_refine_ls_shift/su_mean     0.000
_refine_diff_density_max     0.176
_refine_diff_density_min     -0.193
_refine_ls_extinction_method     none
_refine_ls_extinction_coef     ?
loop_
    _atom_type_symbol
    _atom_type_description
    _atom_type_scat_dispersion_real
    _atom_type_scat_dispersion_imag
    _atom_type_scat_source
    'C' 'C' 0.0181 0.0091
                         'International Tables Vol C Tables 4.2.6.8 and 6.1.1.4'
    'H' 'H' 0.0000 0.0000
                         'International Tables Vol C Tables 4.2.6.8 and 6.1.1.4'
    'Li' 'Li' 0.0008 0.0003
                         'International Tables Vol C Tables 4.2.6.8 and 6.1.1.4'
    'N' 'N' 0.0311 0.0180
                         'International Tables Vol C Tables 4.2.6.8 and 6.1.1.4'
    'O' 'O' 0.0492 0.0322
                         'International Tables Vol C Tables 4.2.6.8 and 6.1.1.4'
_computing_data_collection
;
CrysAlis PRO (Oxford Diffraction, 2010)
;
_computing_cell_refinement
;
CrysAlis PRO (Oxford Diffraction, 2010)
;
_computing_data_reduction
;
CrysAlis PRO (Oxford Diffraction, 2010)
;
_computing_structure_solution     'SHELXS97 (Sheldrick, 2008)'
_computing_structure_refinement     'SHELXL97 (Sheldrick, 2008)'
_computing_molecular_graphics     'SHELXTL (Sheldrick, 2008)'
_computing_publication_material     'SHELXTL (Sheldrick, 2008)'
loop_
    _atom_site_type_symbol
    _atom_site_label
    _atom_site_fract_x
    _atom_site_fract_y
    _atom_site_fract_z
    _atom_site_U_iso_or_equiv
    _atom_site_adp_type
    _atom_site_calc_flag
    _atom_site_refinement_flags
    _atom_site_occupancy
    _atom_site_symmetry_multiplicity
    _atom_site_disorder_assembly
    _atom_site_disorder_group
    O O21 0.40317(10) -0.10768(8) 0.21913(9) 0.0790(4) Uani d . 1 1 . .
    O O22 0.44031(11) -0.17638(7) 0.10322(10) 0.0800(5) Uani d . 1 1 . .
    H H221 0.4499(17) -0.1704(18) 0.023(2) 0.120(10) Uiso d . 1 1 . .
    O O24 0.42558(9) -0.07834(9) -0.17086(8) 0.0700(4) Uani d . 1 1 . .
    O O23 0.46000(10) -0.16051(7) -0.05594(9) 0.0715(4) Uani d . 1 1 . .
    N N21 0.36865(7) 0.02096(7) 0.12139(8) 0.0424(3) Uani d . 1 1 . .
    C C22 0.39606(8) -0.04057(8) 0.07412(10) 0.0401(3) Uani d . 1 1 . .
    C C23 0.40339(8) -0.03291(8) -0.02084(10) 0.0404(3) Uani d . 1 1 . .
    N N24 0.38516(7) 0.03671(7) -0.06538(8) 0.0440(3) Uani d . 1 1 . .
    C C25 0.36067(9) 0.09750(8) -0.01817(11) 0.0459(3) Uani d . 1 1 . .
    C C26 0.35079(9) 0.08917(9) 0.07754(11) 0.0447(3) Uani d . 1 1 . .
    C C27 0.41428(11) -0.11261(10) 0.13755(12) 0.0545(4) Uani d . 1 1 . .
    C C28 0.43074(10) -0.09444(10) -0.08791(11) 0.0501(4) Uani d . 1 1 . .
    C C29 0.34350(14) 0.17437(11) -0.07011(14) 0.0694(5) Uani d . 1 1 . .
    H H291 0.3571 0.1692 -0.1326 0.104 Uiso calc R 1 1 . .
    H H293 0.3746 0.2163 -0.0382 0.104 Uiso calc R 1 1 . .
    H H292 0.2878 0.1868 -0.0727 0.104 Uiso calc R 1 1 . .
    C C30 0.31919(13) 0.15546(10) 0.13190(13) 0.0660(5) Uani d . 1 1 . .
    H H302 0.3141 0.1375 0.1942 0.099 Uiso calc R 1 1 . .
    H H301 0.2679 0.1717 0.1014 0.099 Uiso calc R 1 1 . .
    H H303 0.3553 0.1998 0.1349 0.099 Uiso calc R 1 1 . .
    O O11 -0.09821(8) 0.12180(9) 0.68432(9) 0.0681(4) Uani d . 1 1 . .
    O O12 -0.16977(7) 0.06333(9) 0.56697(9) 0.0686(4) Uani d . 1 1 . .
    H H121 -0.1667(15) 0.0483(16) 0.4900(19) 0.100(8) Uiso d . 1 1 . .
    O O13 -0.08820(9) 0.05683(9) 0.29824(8) 0.0707(4) Uani d . 1 1 . .
    O O14 -0.16205(7) 0.02872(9) 0.40804(9) 0.0681(4) Uani d . 1 1 . .
    N N11 0.02790(7) 0.13911(7) 0.59970(8) 0.0420(3) Uani d . 1 1 . .
    C C12 -0.03649(8) 0.10845(8) 0.54690(10) 0.0389(3) Uani d . 1 1 . .
    C C13 -0.03376(8) 0.09184(8) 0.45215(10) 0.0401(3) Uani d . 1 1 . .
    N N14 0.03342(8) 0.10634(7) 0.41328(8) 0.0444(3) Uani d . 1 1 . .
    C C15 0.09685(9) 0.13481(9) 0.46587(11) 0.0464(3) Uani d . 1 1 . .
    C C16 0.09424(9) 0.15177(9) 0.56170(11) 0.0454(3) Uani d . 1 1 . .
    C C17 -0.10577(9) 0.09773(9) 0.60402(11) 0.0483(4) Uani d . 1 1 . .
    C C18 -0.09889(10) 0.05765(9) 0.38036(12) 0.0504(4) Uani d . 1 1 . .
    C C19 0.17054(12) 0.14820(14) 0.41993(14) 0.0704(5) Uani d . 1 1 . .
    H H191 0.1617 0.1297 0.3563 0.106 Uiso calc R 1 1 . .
    H H193 0.2143 0.1194 0.4534 0.106 Uiso calc R 1 1 . .
    H H192 0.1829 0.2040 0.4207 0.106 Uiso calc R 1 1 . .
    C C20 0.16447(11) 0.18443(13) 0.62319(13) 0.0666(5) Uani d . 1 1 . .
    H H203 0.1512 0.1909 0.6857 0.100 Uiso calc R 1 1 . .
    H H201 0.1789 0.2351 0.5994 0.100 Uiso calc R 1 1 . .
    H H202 0.2086 0.1483 0.6240 0.100 Uiso calc R 1 1 . .
    O O15 0.0000 0.27959(11) 0.7500 0.0753(6) Uani d S 1 2 . .
    O O25 0.25338(8) -0.01032(11) 0.27697(12) 0.0805(5) Uani d . 1 1 . .
    Li Li11 0.0000 0.1656(2) 0.7500 0.0537(9) Uani d S 1 2 . .
    Li Li21 0.36552(17) -0.01282(17) 0.2742(2) 0.0548(6) Uani d . 1 1 . .
    Li Li12 0.0000 0.1074(2) 0.2500 0.0558(9) Uani d S 1 2 . .
    O O16 0.0000 0.21954(12) 0.2500 0.1067(11) Uani d S 1 2 . .
    H H161 0.0175(17) 0.2467(17) 0.2957(18) 0.105(9) Uiso d . 1 1 . .
    H H151 0.016(2) 0.310(2) 0.709(2) 0.160(15) Uiso d . 1 1 . .
    H H251 0.2275(17) -0.0304(16) 0.323(2) 0.105(9) Uiso d . 1 1 . .
    H H252 0.220(2) -0.0018(19) 0.233(2) 0.120(11) Uiso d . 1 1 . .
loop_
    _atom_site_aniso_label
    _atom_site_aniso_U_11
    _atom_site_aniso_U_22
    _atom_site_aniso_U_33
    _atom_site_aniso_U_12
    _atom_site_aniso_U_13
    _atom_site_aniso_U_23
    O21 0.1200(12) 0.0716(8) 0.0510(7) 0.0362(8) 0.0324(8) 0.0182(6)
    O22 0.1352(13) 0.0487(6) 0.0592(8) 0.0289(7) 0.0239(8) 0.0074(6)
    O24 0.0872(9) 0.0831(8) 0.0404(7) 0.0274(7) 0.0114(6) -0.0068(6)
    O23 0.1044(11) 0.0566(7) 0.0541(7) 0.0250(7) 0.0130(7) -0.0077(6)
    N21 0.0435(6) 0.0453(6) 0.0380(6) 0.0021(5) 0.0043(5) -0.0027(5)
    C22 0.0396(7) 0.0425(7) 0.0381(7) 0.0009(6) 0.0046(6) -0.0022(6)
    C23 0.0366(7) 0.0443(7) 0.0397(8) -0.0007(6) 0.0028(6) -0.0025(6)
    N24 0.0439(6) 0.0491(7) 0.0391(7) 0.0010(5) 0.0053(5) 0.0019(5)
    C25 0.0455(8) 0.0444(7) 0.0474(9) 0.0011(6) 0.0041(7) 0.0015(6)
    C26 0.0451(8) 0.0436(7) 0.0447(8) 0.0015(6) 0.0030(6) -0.0043(6)
    C27 0.0681(10) 0.0500(8) 0.0465(9) 0.0109(7) 0.0124(8) 0.0059(7)
    C28 0.0506(8) 0.0575(9) 0.0420(9) 0.0052(7) 0.0057(7) -0.0085(7)
    C29 0.0900(14) 0.0540(9) 0.0656(12) 0.0134(9) 0.0150(10) 0.0126(8)
    C30 0.0877(13) 0.0502(9) 0.0603(11) 0.0150(9) 0.0105(10) -0.0088(8)
    O11 0.0600(7) 0.0964(9) 0.0515(7) -0.0178(7) 0.0216(6) -0.0156(7)
    O12 0.0442(6) 0.1023(10) 0.0612(8) -0.0187(6) 0.0142(6) -0.0090(7)
    O13 0.0803(9) 0.0879(9) 0.0423(7) -0.0275(7) 0.0018(6) -0.0057(6)
    O14 0.0529(7) 0.0927(9) 0.0578(7) -0.0220(6) 0.0031(6) -0.0094(7)
    N11 0.0428(6) 0.0435(6) 0.0399(6) -0.0034(5) 0.0060(5) 0.0022(5)
    C12 0.0402(7) 0.0363(6) 0.0405(8) 0.0005(5) 0.0055(6) 0.0034(5)
    C13 0.0427(7) 0.0367(6) 0.0407(8) 0.0013(5) 0.0047(6) 0.0029(6)
    N14 0.0493(7) 0.0442(6) 0.0411(7) -0.0022(5) 0.0107(6) 0.0021(5)
    C15 0.0447(8) 0.0474(8) 0.0487(8) -0.0029(6) 0.0115(7) 0.0027(6)
    C16 0.0437(8) 0.0467(7) 0.0459(8) -0.0045(6) 0.0068(7) 0.0050(6)
    C17 0.0431(8) 0.0536(8) 0.0494(9) -0.0010(6) 0.0102(7) 0.0003(7)
    C18 0.0527(9) 0.0500(8) 0.0474(9) -0.0041(7) 0.0019(7) 0.0003(7)
    C19 0.0571(11) 0.0933(14) 0.0649(12) -0.0168(10) 0.0236(9) -0.0071(10)
    C20 0.0524(10) 0.0911(13) 0.0556(10) -0.0229(9) 0.0045(8) -0.0006(9)
    O15 0.0985(15) 0.0525(9) 0.0844(14) 0.000 0.0487(12) 0.000
    O25 0.0477(7) 0.1254(13) 0.0678(9) 0.0029(7) 0.0043(7) 0.0356(9)
    Li11 0.058(2) 0.056(2) 0.048(2) 0.000 0.0099(18) 0.000
    Li21 0.0579(15) 0.0626(15) 0.0455(14) 0.0016(13) 0.0125(12) -0.0005(12)
    Li12 0.071(2) 0.051(2) 0.046(2) 0.000 0.0093(19) 0.000
    O16 0.194(3) 0.0423(9) 0.0687(14) 0.000 -0.0406(17) 0.000
_geom_special_details
;
All e.s.d.'s (except the e.s.d. in the dihedral angle between two l.s. planes)
are estimated using the full covariance matrix. The cell e.s.d.'s are taken
into account individually in the estimation of e.s.d.'s in distances, angles
and torsion angles; correlations between e.s.d.'s in cell parameters are only
used when they are defined by crystal symmetry. An approximate (isotropic)
treatment of cell e.s.d.'s is used for estimating e.s.d.'s involving l.s.
planes.
;
loop_
    _geom_bond_atom_site_label_1
    _geom_bond_atom_site_label_2
    _geom_bond_site_symmetry_2
    _geom_bond_distance
    _geom_bond_publ_flag
    O21 C27 . 1.214(2) ?
    Li11 O15 . 1.915(4) y
    Li11 O11 . 1.9473(19) y
    Li11 O11 2_556 1.9472(19) y
    Li11 N11 2_556 2.3128(14) y
    Li11 N11 . 2.3129(14) y
    Li12 O16 . 1.884(4) y
    Li12 O13 . 1.920(2) y
    Li12 O13 2 1.920(2) y
    Li12 N14 2 2.3446(12) y
    Li12 N14 . 2.3446(12) y
    Li21 O25 . 1.902(3) y
    Li21 O21 . 1.923(3) y
    Li21 O24 6_556 1.949(3) y
    Li21 N21 . 2.276(3) y
    Li21 N24 6_556 2.324(3) y
    O22 C27 . 1.281(2) ?
    O22 H221 . 1.18(3) ?
    O24 C28 . 1.215(2) ?
    O24 Li21 6 1.949(3) ?
    O23 C28 . 1.277(2) ?
    O23 H221 . 1.19(3) ?
    N21 C26 . 1.3242(19) ?
    N21 C22 . 1.3509(18) ?
    C22 C23 . 1.393(2) ?
    C22 C27 . 1.523(2) ?
    C23 N24 . 1.3502(19) ?
    C23 C28 . 1.525(2) ?
    N24 C25 . 1.3214(19) ?
    N24 Li21 6 2.324(3) ?
    C25 C26 . 1.414(2) ?
    C25 C29 . 1.502(2) ?
    C26 C30 . 1.497(2) ?
    C27 Li21 . 2.786(3) ?
    C29 H291 . 0.9600 ?
    C29 H293 . 0.9600 ?
    C29 H292 . 0.9600 ?
    C30 H302 . 0.9600 ?
    C30 H301 . 0.9600 ?
    C30 H303 . 0.9600 ?
    O11 C17 . 1.215(2) ?
    O12 C17 . 1.282(2) ?
    O12 H121 . 1.14(3) ?
    O13 C18 . 1.217(2) ?
    O14 C18 . 1.282(2) ?
    O14 H121 . 1.24(3) ?
    N11 C16 . 1.3255(19) ?
    N11 C12 . 1.3481(19) ?
    C12 C13 . 1.397(2) ?
    C12 C17 . 1.524(2) ?
    C13 N14 . 1.3499(19) ?
    C13 C18 . 1.523(2) ?
    N14 C15 . 1.321(2) ?
    C15 C16 . 1.413(2) ?
    C15 C19 . 1.499(2) ?
    C16 C20 . 1.492(2) ?
    C19 H191 . 0.9600 ?
    C19 H193 . 0.9600 ?
    C19 H192 . 0.9600 ?
    C20 H203 . 0.9600 ?
    C20 H201 . 0.9600 ?
    C20 H202 . 0.9600 ?
    O15 H151 . 0.85(3) ?
    O25 H251 . 0.91(3) ?
    O25 H252 . 0.80(3) ?
    O16 H161 . 0.82(3) ?
loop_
    _geom_angle_atom_site_label_1
    _geom_angle_atom_site_label_2
    _geom_angle_atom_site_label_3
    _geom_angle_site_symmetry_1
    _geom_angle_site_symmetry_3
    _geom_angle
    _geom_angle_publ_flag
    C27 O21 Li21 . . 123.64(14) ?
    C27 O22 H221 . . 113.5(14) ?
    C28 O24 Li21 . 6 122.81(14) ?
    C28 O23 H221 . . 111.8(14) ?
    C26 N21 C22 . . 119.64(13) ?
    C26 N21 Li21 . . 130.06(12) ?
    C22 N21 Li21 . . 110.26(12) ?
    N21 C22 C23 . . 120.10(13) ?
    N21 C22 C27 . . 111.27(12) ?
    C23 C22 C27 . . 128.63(13) ?
    N24 C23 C22 . . 120.12(13) ?
    N24 C23 C28 . . 110.88(13) ?
    C22 C23 C28 . . 129.00(13) ?
    C25 N24 C23 . . 119.55(13) ?
    C25 N24 Li21 . 6 128.96(12) ?
    C23 N24 Li21 . 6 108.47(12) ?
    N24 C25 C26 . . 120.45(13) ?
    N24 C25 C29 . . 117.55(14) ?
    C26 C25 C29 . . 122.00(14) ?
    N21 C26 C25 . . 120.07(13) ?
    N21 C26 C30 . . 118.02(14) ?
    C25 C26 C30 . . 121.90(14) ?
    O21 C27 O22 . . 122.16(15) ?
    O21 C27 C22 . . 118.70(14) ?
    O22 C27 C22 . . 119.14(14) ?
    O21 C27 Li21 . . 35.08(10) ?
    O22 C27 Li21 . . 157.24(13) ?
    C22 C27 Li21 . . 83.62(10) ?
    O24 C28 O23 . . 121.55(15) ?
    O24 C28 C23 . . 118.69(14) ?
    O23 C28 C23 . . 119.74(14) ?
    C25 C29 H291 . . 109.5 ?
    C25 C29 H293 . . 109.5 ?
    H291 C29 H293 . . 109.5 ?
    C25 C29 H292 . . 109.5 ?
    H291 C29 H292 . . 109.5 ?
    H293 C29 H292 . . 109.5 ?
    C26 C30 H302 . . 109.5 ?
    C26 C30 H301 . . 109.5 ?
    H302 C30 H301 . . 109.5 ?
    C26 C30 H303 . . 109.5 ?
    H302 C30 H303 . . 109.5 ?
    H301 C30 H303 . . 109.5 ?
    C17 O11 Li11 . . 124.56(11) ?
    C17 O12 H121 . . 111.3(13) ?
    C18 O13 Li12 . . 124.25(12) ?
    C18 O14 H121 . . 110.6(12) ?
    C16 N11 C12 . . 119.61(13) ?
    C16 N11 Li11 . . 129.62(11) ?
    C12 N11 Li11 . . 110.74(10) ?
    N11 C12 C13 . . 120.10(12) ?
    N11 C12 C17 . . 111.24(12) ?
    C13 C12 C17 . . 128.65(13) ?
    N14 C13 C12 . . 120.07(13) ?
    N14 C13 C18 . . 111.17(13) ?
    C12 C13 C18 . . 128.75(13) ?
    C15 N14 C13 . . 119.52(13) ?
    C15 N14 Li12 . . 130.23(11) ?
    C13 N14 Li12 . . 107.90(10) ?
    N14 C15 C16 . . 120.53(14) ?
    N14 C15 C19 . . 117.49(15) ?
    C16 C15 C19 . . 121.98(15) ?
    N11 C16 C15 . . 120.13(14) ?
    N11 C16 C20 . . 117.77(14) ?
    C15 C16 C20 . . 122.09(14) ?
    O11 C17 O12 . . 121.80(14) ?
    O11 C17 C12 . . 118.52(14) ?
    O12 C17 C12 . . 119.67(14) ?
    O13 C18 O14 . . 121.93(15) ?
    O13 C18 C13 . . 118.59(14) ?
    O14 C18 C13 . . 119.45(14) ?
    C15 C19 H191 . . 109.5 ?
    C15 C19 H193 . . 109.5 ?
    H191 C19 H193 . . 109.5 ?
    C15 C19 H192 . . 109.5 ?
    H191 C19 H192 . . 109.5 ?
    H193 C19 H192 . . 109.5 ?
    C16 C20 H203 . . 109.5 ?
    C16 C20 H201 . . 109.5 ?
    H203 C20 H201 . . 109.5 ?
    C16 C20 H202 . . 109.5 ?
    H203 C20 H202 . . 109.5 ?
    H201 C20 H202 . . 109.5 ?
    Li11 O15 H151 . . 127(2) ?
    Li21 O25 H251 . . 125.5(18) ?
    Li21 O25 H252 . . 126(2) ?
    H251 O25 H252 . . 107(3) ?
    O15 Li11 O11 . 2_556 112.18(11) ?
    O15 Li11 O11 . . 112.18(11) ?
    O11 Li11 O11 2_556 . 135.6(2) ?
    O15 Li11 N11 . 2_556 101.08(10) ?
    O11 Li11 N11 2_556 2_556 74.72(6) ?
    O11 Li11 N11 . 2_556 96.81(8) ?
    O15 Li11 N11 . . 101.08(10) ?
    O11 Li11 N11 2_556 . 96.80(8) ?
    O11 Li11 N11 . . 74.72(6) ?
    N11 Li11 N11 2_556 . 157.8(2) ?
    O25 Li21 O21 . . 114.19(17) ?
    O25 Li21 O24 . 6_556 116.34(16) ?
    O21 Li21 O24 . 6_556 129.46(17) ?
    O25 Li21 N21 . . 99.20(13) ?
    O21 Li21 N21 . . 76.11(10) ?
    O24 Li21 N21 6_556 . 96.95(13) ?
    O25 Li21 N24 . 6_556 90.02(12) ?
    O21 Li21 N24 . 6_556 104.63(13) ?
    O24 Li21 N24 6_556 6_556 74.42(11) ?
    N21 Li21 N24 . 6_556 169.57(15) ?
    O25 Li21 C27 . . 114.39(14) ?
    O21 Li21 C27 . . 21.28(6) ?
    O24 Li21 C27 6_556 . 124.99(14) ?
    N21 Li21 C27 . . 54.84(7) ?
    N24 Li21 C27 6_556 . 125.35(12) ?
    O16 Li12 O13 . . 116.26(11) ?
    O16 Li12 O13 . 2 116.26(11) ?
    O13 Li12 O13 . 2 127.5(2) ?
    O16 Li12 N14 . 2 90.44(10) ?
    O13 Li12 N14 . 2 104.99(7) ?
    O13 Li12 N14 2 2 74.61(5) ?
    O16 Li12 N14 . . 90.44(10) ?
    O13 Li12 N14 . . 74.61(5) ?
    O13 Li12 N14 2 . 104.99(7) ?
    N14 Li12 N14 2 . 179.1(2) ?
    Li12 O16 H161 . . 123.6(19) ?
loop_
    _geom_hbond_atom_site_label_D
    _geom_hbond_atom_site_label_H
    _geom_hbond_atom_site_label_A
    _geom_hbond_site_symmetry_A
    _geom_hbond_distance_DH
    _geom_hbond_distance_HA
    _geom_hbond_distance_DA
    _geom_hbond_angle_DHA
    O22 H221 O23 . 1.18(3) 1.19(3) 2.3693(18) 177(3)
    O12 H121 O14 . 1.14(3) 1.24(3) 2.3777(18) 177(3)
    O16 H161 O22 4 0.82(3) 2.01(3) 2.8268(18) 173(3)
    O15 H151 O24 4 0.85(3) 2.22(4) 2.989(2) 150(3)
    O15 H151 O23 4 0.85(3) 2.34(3) 3.1201(14) 153(3)
    O25 H251 O12 5_556 0.91(3) 2.03(3) 2.938(2) 174(2)
    O25 H252 O14 2 0.80(3) 2.20(3) 2.975(2) 163(3)
    O25 H252 O13 2 0.80(3) 2.43(3) 3.078(2) 139(3)
data_New_Global_Publ_Block
_journal_date_recd_electronic     2013-10-31
_journal_date_accepted     2013-11-06
_journal_name_full     'Acta Crystallographica, Section E'
_journal_year     2013
_journal_volume     69
_journal_issue     12
_journal_page_first     m655
_journal_page_last     m656
_journal_paper_category     QM
_journal_paper_doi     10.1107/S1600536813030493
_journal_coeditor_code     KP2460
_publ_contact_author_name     'Janusz Leciejewicz'
_publ_contact_author_address
;
Institute of Nuclear of Chemistry & Technology
ul. Dorodna 16
03 - 195 Warszawa
Poland
;
_publ_contact_author_email     j.leciejewicz@ichtj.waw.pl
_publ_contact_author_fax
;
48 22 811 1917
;
_publ_contact_author_phone
;
48 22 504 1121
;
_publ_section_title
;\
<i>catena</i>-Poly[[aqualithium(I)]-\m-3-carboxy-5,6-dimethylpyrazine-2-\
carboxylato-\k^4^<i>O</i>^2^,<i>N</i>^1^:<i>O</i>^3^,<i>N</i>^4^]
;
loop_
    _publ_author_name
    _publ_author_address
    'Wojciech Starosta'
;
Institute of Nuclear Chemistry and Technology
ul. Dorodna 16
03-195 Warszawa
Poland
;
    'Janusz Leciejewicz'
;
Institute of Nuclear Chemistry and Technology
ul. Dorodna 16
03-195 Warszawa
Poland
;
