# Supplementary material for: catena-Poly[[aqua­lithium(I)]-μ-3-carb­oxy-5,6-di­methyl­pyrazine-2-carboxyl­ato-κ4 O 2,N 1:O 3,N 4]
Source: Acta Crystallogr Sect E Struct Rep Online. 2013 Nov 13;69(Pt 12):m655–6. doi: 10.1107/S1600536813030493 (PMC3884992; doi:10.1107/S1600536813030493)
Supplement: Supplementary file 2 [file e-69-0m655-Isup2.hkl]

# 
# h,k,l, Fc-squared, Fo-squared, sigma(Fo-squared) and status flag 
# 
data_I
_shelx_title ' WS07 in C2/c' 
_shelx_refln_list_code          4 
_shelx_F_calc_maximum      348.72 
_exptl_crystal_F_000      1824.00 
_reflns_d_resolution_high  0.8200 
 
loop_ 
 _symmetry_equiv_pos_as_xyz 
 'x, y, z' 
 '-x, y, -z+1/2' 
 'x+1/2, y+1/2, z' 
 '-x+1/2, y+1/2, -z+1/2' 
 '-x, -y, -z' 
 'x, -y, z-1/2' 
 '-x+1/2, -y+1/2, -z' 
 'x+1/2, -y+1/2, z-1/2' 
 
_cell_length_a    16.9052 
_cell_length_b    16.7980 
_cell_length_c    14.3805 
_cell_angle_alpha  90.000 
_cell_angle_beta   97.272 
_cell_angle_gamma  90.000 
 
_shelx_F_squared_multiplier     1.000 
 
loop_ 
 _refln_index_h 
 _refln_index_k 
 _refln_index_l 
 _refln_F_squared_calc 
 _refln_F_squared_meas 
 _refln_F_squared_sigma 
 _refln_observed_status 
   2   0   0    98232.70    77295.71    221.94 o 
   4   0   0   121608.56    99694.21   1484.62 o 
   6   0   0     3703.77     4031.79     61.98 o 
   8   0   0      557.74      464.62     22.94 o 
  10   0   0      101.86       99.19     18.67 o 
  12   0   0     5991.65     5358.47     82.38 o 
  14   0   0     5688.98     5865.00     82.74 o 
  16   0   0     3430.73     3459.73     60.17 o 
  18   0   0       43.26       28.09     13.68 o 
  20   0   0      103.61       97.37     13.06 o 
   1   1   0        5.16       19.45      7.74 o 
   3   1   0     5121.48     5220.59     47.57 o 
   5   1   0    29691.66    30278.72     86.30 o 
   7   1   0      186.78      161.93     13.33 o 
   9   1   0     1929.15     2145.10     32.55 o 
  11   1   0     3842.15     3728.62     38.27 o 
  13   1   0      312.13      322.63     13.21 o 
  15   1   0     5527.51     5477.97     45.51 o 
  17   1   0      190.20      189.74     12.10 o 
  19   1   0       84.72      102.06      8.81 o 
   0   2   0   100431.98    65858.06   2241.27 o 
   2   2   0     4492.18     4569.09     32.22 o 
   4   2   0    47992.41    44769.62    147.67 o 
   6   2   0    22981.22    22268.45    145.26 o 
   8   2   0     3960.32     3977.19     48.15 o 
  10   2   0       21.68       36.02     17.20 o 
  12   2   0      269.65      254.14     10.54 o 
  14   2   0      696.29      658.02     17.62 o 
  16   2   0       36.88       19.29     11.18 o 
  18   2   0       29.71       23.14      9.20 o 
  20   2   0       29.74       21.69      7.32 o 
   1   3   0     4671.79     4666.45     26.73 o 
   3   3   0        2.08        4.56     13.50 o 
   5   3   0     8100.15     7611.03     61.38 o 
   7   3   0     1661.80     1483.96     31.23 o 
   9   3   0    12656.55    12352.36    106.99 o 
  11   3   0      120.57      137.57     10.41 o 
  13   3   0     1418.29     1325.12     23.82 o 
  15   3   0      719.63      667.86     15.87 o 
  17   3   0       20.16       23.22     12.55 o 
  19   3   0        4.70        4.06      9.40 o 
   0   4   0   108525.23    83701.98    294.59 o 
   2   4   0    49217.05    44002.71    180.37 o 
   4   4   0     1867.21     1655.96     33.30 o 
   6   4   0     1312.18     1315.22     34.21 o 
   8   4   0     9597.06     9530.85     76.83 o 
  10   4   0      982.91      935.88     19.30 o 
  12   4   0       43.05       41.09     10.16 o 
  14   4   0      971.75     1071.46     22.29 o 
  16   4   0     1914.85     1964.87     25.16 o 
  18   4   0      174.13      156.68     12.00 o 
  20   4   0       13.23       17.43     10.35 o 
   1   5   0    21916.65    22545.44     76.00 o 
   3   5   0     7754.23     7265.26     40.00 o 
   5   5   0      126.35      124.96     19.13 o 
   7   5   0      110.07       51.93     21.85 o 
   9   5   0     2960.35     2666.07     47.34 o 
  11   5   0      404.85      323.24     10.96 o 
  13   5   0     5514.31     5365.90     55.06 o 
  15   5   0     1694.37     1714.36     34.98 o 
  17   5   0        0.42       -1.66     10.62 o 
  19   5   0       10.75       12.41      8.45 o 
   0   6   0      428.30      364.30     21.00 o 
   2   6   0    14565.60    14090.25     88.29 o 
   4   6   0      812.06      846.62     20.94 o 
   6   6   0     2163.57     2000.49     43.36 o 
   8   6   0      416.33      465.12     26.70 o 
  10   6   0     1246.21     1129.26     15.12 o 
  12   6   0        8.90       -3.24      9.02 o 
  14   6   0      127.22      157.79     13.57 o 
  16   6   0      145.67      113.15     12.29 o 
  18   6   0       42.37       20.72      8.23 o 
   1   7   0      340.71      436.64     15.93 o 
   3   7   0      766.61      733.20     21.30 o 
   5   7   0     1222.83     1475.50     34.09 o 
   7   7   0      250.07      251.82     26.08 o 
   9   7   0       58.02       71.05      8.09 o 
  11   7   0      153.40      146.55      8.92 o 
  13   7   0      546.14      540.55     16.43 o 
  15   7   0       27.98       27.97     11.86 o 
  17   7   0      123.06       84.76     10.56 o 
  19   7   0       17.96       23.58      7.73 o 
   0   8   0      144.47      117.49     23.39 o 
   2   8   0      267.41      344.61     21.91 o 
   4   8   0     1882.96     1915.38     43.10 o 
   6   8   0      376.82      303.97     26.54 o 
   8   8   0     3785.80     4047.98     40.26 o 
  10   8   0      208.15      194.45      9.35 o 
  12   8   0      650.50      652.77     17.31 o 
  14   8   0      237.33      264.48     14.14 o 
  16   8   0       23.28       31.22     10.94 o 
  18   8   0      459.90      491.18     11.37 o 
   1   9   0     1764.37     2038.88     29.87 o 
   3   9   0     7889.05     8025.50     78.70 o 
   5   9   0     2274.55     2023.64     47.94 o 
   7   9   0      111.20      139.79      9.06 o 
   9   9   0      227.62      211.42      9.46 o 
  11   9   0     1382.34     1402.56     25.69 o 
  13   9   0     2168.88     2209.23     42.81 o 
  15   9   0      268.55      301.33     13.60 o 
  17   9   0        5.88       11.22      9.16 o 
   0  10   0      227.81      284.52     23.93 o 
   2  10   0      391.81      425.81     18.96 o 
   4  10   0      427.62      465.52     13.19 o 
   6  10   0       17.70       10.02      7.82 o 
   8  10   0      493.53      465.52     11.50 o 
  10  10   0     2247.42     2198.10     32.56 o 
  12  10   0      335.05      342.61     12.15 o 
  14  10   0      715.19      751.94     19.41 o 
  16  10   0       23.86       33.84     10.06 o 
   1  11   0     3878.16     3893.47     29.01 o 
   3  11   0      993.86     1056.00     14.53 o 
   5  11   0      824.98      904.94     13.23 o 
   7  11   0      326.65      262.98     10.23 o 
   9  11   0     1162.58     1093.96     19.48 o 
  11  11   0        1.07        3.97     11.36 o 
  13  11   0     1429.46     1429.44     34.95 o 
  15  11   0      115.59      120.20     14.84 o 
  17  11   0       99.73      103.12      9.58 o 
   0  12   0       72.54       93.23     11.26 o 
   2  12   0      125.31      116.42      8.71 o 
   4  12   0      635.58      637.70     11.50 o 
   6  12   0      589.13      558.55     12.37 o 
   8  12   0      904.71      916.91     16.83 o 
  10  12   0     2869.44     2839.65     47.77 o 
  12  12   0        3.39       -2.02     11.20 o 
  14  12   0      361.97      380.06     17.53 o 
  16  12   0      115.43      120.53     10.77 o 
   1  13   0        9.33       14.33      8.73 o 
   3  13   0      373.93      375.88     11.19 o 
   5  13   0     2691.71     2622.48     21.67 o 
   7  13   0       66.80       58.44     10.57 o 
   9  13   0     1566.07     1616.57     20.20 o 
  11  13   0      515.10      533.78     14.35 o 
  13  13   0       34.87       55.81      9.58 o 
  15  13   0       30.83       25.54      9.92 o 
   0  14   0     2770.10     2828.41     33.58 o 
   2  14   0      393.01      426.83     12.88 o 
   4  14   0     1308.33     1350.98     31.12 o 
   6  14   0      357.80      380.53     12.07 o 
   8  14   0        0.01        4.35      8.84 o 
  10  14   0       58.11       56.35     10.80 o 
  12  14   0       70.56       76.52     10.15 o 
  14  14   0       25.12       25.01      9.39 o 
   1  15   0     1907.45     1831.54     20.50 o 
   3  15   0     1043.30     1025.06     16.40 o 
   5  15   0     1544.45     1479.06     21.68 o 
   7  15   0       16.50        2.33      8.73 o 
   9  15   0       74.45       82.93      9.69 o 
  11  15   0      131.94      108.07      9.26 o 
  13  15   0       10.03       11.73     11.74 o 
   0  16   0     2922.14     2927.92     42.18 o 
   2  16   0      477.80      477.62     13.38 o 
   4  16   0       16.05       21.78     10.70 o 
   6  16   0      182.87      179.92     12.40 o 
   8  16   0       70.80       63.33      8.87 o 
  10  16   0        2.69        3.78      9.22 o 
  12  16   0       36.23       21.69      9.00 o 
   1  17   0       41.09       35.47      9.53 o 
   3  17   0      195.12      200.47     11.74 o 
   5  17   0       86.44       75.22     10.78 o 
   7  17   0       29.08       20.67      9.81 o 
   9  17   0       67.81       68.94      8.32 o 
  11  17   0        6.42        9.48     16.67 o 
   0  18   0       95.32      100.18     12.93 o 
   2  18   0      227.71      229.60     10.74 o 
   4  18   0      259.38      270.14     11.94 o 
   6  18   0        0.17        1.44      8.59 o 
   8  18   0       37.61       34.72      8.74 o 
   1  19   0      126.52      134.57      8.06 o 
   3  19   0       20.64       31.09      8.43 o 
   5  19   0       72.47       79.46      8.07 o 
   7  19   0        0.50        9.87      7.34 o 
   0  20   0       78.90       72.67     12.74 o 
   2  20   0       20.26       13.51      6.35 o 
   4  20   0        0.27        0.59      6.69 o 
 -19   1   1        0.57        0.27      8.07 o 
 -17   1   1       15.66       21.09     11.00 o 
 -15   1   1       64.57       54.75     11.75 o 
 -13   1   1      247.54      215.74     12.46 o 
 -11   1   1      109.37       72.26     12.43 o 
  -9   1   1     1193.93     1177.88     26.56 o 
  -7   1   1       81.94       24.09     15.31 o 
  -5   1   1    12663.76    12021.11     64.20 o 
  -3   1   1    19606.66    18171.13     58.08 o 
  -1   1   1      367.61      361.12      7.12 o 
   1   1   1      274.02      274.65      6.00 o 
   3   1   1     8731.46     8363.27     27.32 o 
   5   1   1    36974.91    35142.07    125.50 o 
   7   1   1     1551.43     1408.49     21.40 o 
   9   1   1     1713.56     1805.46     43.15 o 
  11   1   1       35.99       69.40     13.03 o 
  13   1   1      320.84      314.06     13.33 o 
  15   1   1       23.05       29.83     12.45 o 
  17   1   1        0.01        9.56     10.20 o 
  19   1   1        4.22       -1.12      7.83 o 
 -20   2   1       77.21       68.95      7.85 o 
 -18   2   1       11.47       10.00      9.65 o 
 -16   2   1      803.44      773.08     17.03 o 
 -14   2   1      727.74      698.08     15.12 o 
 -12   2   1      121.80      140.80     11.21 o 
 -10   2   1       10.53        8.02     19.04 o 
  -8   2   1      358.26      373.57     22.23 o 
  -6   2   1      166.87      160.71     17.88 o 
  -4   2   1    22098.27    20779.90    110.05 o 
  -2   2   1       14.82       23.99      6.04 o 
   0   2   1     1288.20     1289.35     13.03 o 
   2   2   1       29.86       63.86      6.94 o 
   4   2   1    89266.01    77207.77    164.42 o 
   6   2   1    18798.29    18826.47    125.37 o 
   8   2   1     8551.20     8196.85     61.34 o 
  10   2   1     3477.44     3973.05     70.55 o 
  12   2   1      115.98      127.02      9.52 o 
  14   2   1      236.58      244.29     14.14 o 
  16   2   1       36.06       36.44     10.97 o 
  18   2   1       32.72       31.85      8.98 o 
  20   2   1        0.03        2.74      7.38 o 
 -19   3   1        8.22        6.32      9.08 o 
 -17   3   1       60.65       63.86     12.07 o 
 -15   3   1        1.27        0.14     10.33 o 
 -13   3   1        0.06       10.84     10.15 o 
 -11   3   1      582.79      699.13     14.35 o 
  -9   3   1      669.77      716.38     27.96 o 
  -7   3   1      715.72      713.91     25.15 o 
  -5   3   1    13843.95    13873.54     82.98 o 
  -3   3   1        7.33       12.15     13.61 o 
  -1   3   1     8076.96     7578.24     44.31 o 
   1   3   1    18848.22    17721.61    136.45 o 
   3   3   1      131.45      135.52      9.48 o 
   5   3   1    27274.05    25778.24    238.35 o 
   7   3   1     2116.67     2345.70     37.62 o 
   9   3   1     7244.49     7737.68    131.71 o 
  11   3   1      137.17      126.95      8.99 o 
  13   3   1       10.29       21.92      9.62 o 
  15   3   1      369.72      355.08     15.02 o 
  17   3   1      182.18      225.36     13.84 o 
  19   3   1        0.60        3.98      8.55 o 
 -20   4   1       31.63       32.63     12.33 o 
 -18   4   1       57.83       49.24     10.99 o 
 -16   4   1      163.11      175.24     13.51 o 
 -14   4   1     1258.11     1189.84     21.31 o 
 -12   4   1     1072.53     1011.80     17.25 o 
 -10   4   1     3273.07     3267.05     52.95 o 
  -8   4   1      271.60      275.95     22.14 o 
  -6   4   1     1171.31     1291.83     39.61 o 
  -4   4   1      522.38      373.47     21.15 o 
  -2   4   1    22010.89    20593.20     74.35 o 
   0   4   1     7800.02     7650.04     44.25 o 
   2   4   1    62581.70    54098.95    262.01 o 
   4   4   1    11340.84    11116.77    164.12 o 
   6   4   1     1604.80     1410.72     39.51 o 
   8   4   1     4121.42     4367.86     49.41 o 
  10   4   1     8231.81     8056.68     44.77 o 
  12   4   1     2939.33     2581.56     31.58 o 
  14   4   1     4938.02     4217.20     46.98 o 
  16   4   1     1102.68     1092.86     23.33 o 
  18   4   1      321.17      253.68     12.08 o 
 -19   5   1        1.70       -2.81      8.46 o 
 -17   5   1       16.35       13.38     11.00 o 
 -15   5   1      548.09      547.70     17.25 o 
 -13   5   1     1845.79     1903.08     27.79 o 
 -11   5   1      595.65      569.69     12.59 o 
  -9   5   1       14.45       -0.77     18.83 o 
  -7   5   1     3543.41     3722.02     50.12 o 
  -5   5   1      215.35      193.99     23.34 o 
  -3   5   1    13887.90    13906.33    119.51 o 
  -1   5   1     4126.08     4025.36     48.41 o 
   1   5   1    44440.09    40405.66    152.48 o 
   3   5   1    14549.92    13635.98     47.00 o 
   5   5   1      615.88      614.30     23.32 o 
   7   5   1     1648.48     1792.64     37.01 o 
   9   5   1     4189.94     4054.50     64.53 o 
  11   5   1      699.29      736.12     13.11 o 
  13   5   1      153.02      188.36     13.30 o 
  15   5   1      377.29      376.13     15.31 o 
  17   5   1      261.62      315.53     15.53 o 
  19   5   1       34.68       25.38      9.50 o 
 -18   6   1       62.85       57.61      8.85 o 
 -16   6   1       39.09       36.85     11.69 o 
 -14   6   1     1076.41      998.38     20.26 o 
 -12   6   1       64.75       44.10      9.83 o 
 -10   6   1     7250.19     7021.66     63.32 o 
  -8   6   1      165.74      137.60     24.13 o 
  -6   6   1     4689.48     4119.35     59.66 o 
  -4   6   1     1143.04     1381.47     32.00 o 
  -2   6   1     1069.58     1072.91     21.96 o 
   0   6   1    12880.16    13207.63     69.83 o 
   2   6   1    33402.16    30964.12    120.56 o 
   4   6   1     2941.76     2699.97     49.89 o 
   6   6   1      991.09     1026.98     41.03 o 
   8   6   1      266.92      246.72     21.05 o 
  10   6   1       92.29       96.27      8.52 o 
  12   6   1     1008.33      935.46     20.27 o 
  14   6   1     1207.49     1109.03     20.79 o 
  16   6   1      388.08      382.17     14.48 o 
  18   6   1      352.89      298.77     14.35 o 
 -19   7   1       97.47       93.08      8.88 o 
 -17   7   1      192.13      209.61     12.15 o 
 -15   7   1       42.53       53.31     11.94 o 
 -13   7   1       30.74       35.19     12.26 o 
 -11   7   1      514.70      484.82     13.14 o 
  -9   7   1       80.12       71.80      8.95 o 
  -7   7   1      374.53      311.02     28.97 o 
  -5   7   1        0.36        7.48     16.31 o 
  -3   7   1      292.33      340.22     16.07 o 
  -1   7   1        5.62        7.91     10.72 o 
   1   7   1     1803.16     1696.17     24.51 o 
   3   7   1     4573.62     4789.40     54.79 o 
   5   7   1    10432.99    10540.60    149.32 o 
   7   7   1      817.66      851.56     30.90 o 
   9   7   1      114.49      104.55     10.32 o 
  11   7   1      111.31      129.28      9.87 o 
  13   7   1        1.40        6.83     11.25 o 
  15   7   1       19.85       19.72     11.55 o 
  17   7   1      191.58      204.44     12.82 o 
  19   7   1      519.85      594.00     20.03 o 
 -18   8   1      190.80      190.39      8.45 o 
 -16   8   1       99.13      104.20     11.70 o 
 -14   8   1       77.56       68.18     12.24 o 
 -12   8   1      811.24      711.18     15.90 o 
 -10   8   1        1.95       -0.47      8.46 o 
  -8   8   1     4041.44     4109.92     53.16 o 
  -6   8   1      140.34      180.62     29.24 o 
  -4   8   1     2887.96     2885.69     38.08 o 
  -2   8   1      590.50      637.78     18.83 o 
   0   8   1     1407.56     1448.94     22.19 o 
   2   8   1     7676.58     7870.60     95.07 o 
   4   8   1     8797.61     9066.97    126.27 o 
   6   8   1      290.19      332.58     21.35 o 
   8   8   1        0.28        1.39      7.96 o 
  10   8   1       82.78       70.15      7.99 o 
  12   8   1      559.56      504.89     14.57 o 
  14   8   1        0.02        9.90     11.42 o 
  16   8   1        3.49        1.93     11.25 o 
  18   8   1      124.69      135.88      9.86 o 
 -17   9   1       75.47       77.43      9.26 o 
 -15   9   1      103.17      108.73     11.71 o 
 -13   9   1     2681.95     2742.81     27.00 o 
 -11   9   1     1490.55     1552.67     21.55 o 
  -9   9   1       44.85       43.22      7.80 o 
  -7   9   1        5.90       24.59      8.11 o 
  -5   9   1       26.04       12.01     24.59 o 
  -3   9   1       31.15        9.55     17.87 o 
  -1   9   1      461.68      465.28     18.03 o 
   1   9   1      492.36      609.35     21.07 o 
   3   9   1     4494.86     4702.39     53.66 o 
   5   9   1      444.90      481.51     24.67 o 
   7   9   1       14.42        7.21      8.02 o 
   9   9   1      718.50      698.99     12.81 o 
  11   9   1      553.99      531.59     13.70 o 
  13   9   1      255.12      248.41     14.01 o 
  15   9   1      113.01      108.37     12.94 o 
  17   9   1      526.61      533.38     13.66 o 
 -16  10   1       32.08       26.05      9.13 o 
 -14  10   1       70.67       60.04     11.36 o 
 -12  10   1       94.64       97.68     10.16 o 
 -10  10   1       51.03       37.97      8.67 o 
  -8  10   1        0.42        9.43      7.61 o 
  -6  10   1    11027.08    10546.61     56.18 o 
  -4  10   1     7515.06     7646.82     71.03 o 
  -2  10   1      232.24      239.94     21.17 o 
   0  10   1      270.48      317.82     23.19 o 
   2  10   1      168.59      230.34     17.12 o 
   4  10   1      574.27      590.80     13.54 o 
   6  10   1     1392.45     1295.48     15.98 o 
   8  10   1        4.94        6.78      8.86 o 
  10  10   1      872.75      847.73     17.10 o 
  12  10   1        7.59       12.43     11.54 o 
  14  10   1     1014.31     1092.52     21.27 o 
  16  10   1       53.86       69.58     10.42 o 
 -17  11   1        0.05        6.27     11.28 o 
 -15  11   1       12.01       17.62     13.05 o 
 -13  11   1      399.73      409.27     14.57 o 
 -11  11   1        0.34        1.19     10.09 o 
  -9  11   1     1775.20     1786.29     26.26 o 
  -7  11   1      135.17      135.94      8.91 o 
  -5  11   1       45.85       42.33      7.56 o 
  -3  11   1      394.66      469.09     11.27 o 
  -1  11   1      349.36      266.98     10.89 o 
   1  11   1     1157.22     1253.01     16.82 o 
   3  11   1      726.96      798.75     13.15 o 
   5  11   1      691.58      607.46     11.80 o 
   7  11   1       43.10       53.81      9.64 o 
   9  11   1      539.44      515.86     14.85 o 
  11  11   1      140.10      156.66     12.91 o 
  13  11   1      157.99      157.60     14.42 o 
  15  11   1       18.44       10.61     13.09 o 
  17  11   1       23.26       26.54     17.08 o 
 -16  12   1       29.37       25.21      9.66 o 
 -14  12   1       67.21       63.28     13.79 o 
 -12  12   1     1409.36     1443.63     27.21 o 
 -10  12   1        2.85        1.72      8.42 o 
  -8  12   1      915.36      829.62     14.70 o 
  -6  12   1       32.00       49.61      8.59 o 
  -4  12   1      562.50      559.33     11.20 o 
  -2  12   1      460.43      466.81     11.03 o 
   0  12   1     3087.30     2740.72     20.03 o 
   2  12   1        0.75       12.20      7.24 o 
   4  12   1     3259.91     3170.71     28.75 o 
   6  12   1     3169.35     2974.15     27.50 o 
   8  12   1      461.44      461.57     14.70 o 
  10  12   1     1097.29     1071.97     17.34 o 
  12  12   1        9.66       14.31     10.70 o 
  14  12   1      269.87      287.70     16.34 o 
  16  12   1       19.36       32.67     11.60 o 
 -15  13   1       47.68       37.34      9.53 o 
 -13  13   1        0.87        6.88     10.79 o 
 -11  13   1      560.80      551.04     14.46 o 
  -9  13   1     2214.30     2306.10     21.16 o 
  -7  13   1       18.19       19.81      9.99 o 
  -5  13   1     3115.10     3143.20     42.99 o 
  -3  13   1      146.40      126.96      9.28 o 
  -1  13   1      388.08      366.60     11.32 o 
   1  13   1      651.67      618.48     12.59 o 
   3  13   1      310.35      275.31      9.73 o 
   5  13   1      234.71      232.51     10.52 o 
   7  13   1       20.43       26.94     10.40 o 
   9  13   1      608.68      647.55     15.05 o 
  11  13   1       10.16       10.96      9.99 o 
  13  13   1        2.75       15.39     12.50 o 
  15  13   1       14.81       20.66      9.58 o 
 -14  14   1       16.95       -1.59     13.24 o 
 -12  14   1       60.59       66.15      9.73 o 
 -10  14   1      185.55      165.97      9.45 o 
  -8  14   1       46.75       36.29      8.96 o 
  -6  14   1      275.26      262.95     12.13 o 
  -4  14   1     1248.64     1296.76     19.84 o 
  -2  14   1      666.19      597.19     12.54 o 
   0  14   1      500.11      528.13     14.63 o 
   2  14   1      133.51      115.54     10.03 o 
   4  14   1      550.76      488.70     12.64 o 
   6  14   1     2381.50     2359.05     22.74 o 
   8  14   1       17.18       21.37     10.24 o 
  10  14   1        0.96       -0.17      9.36 o 
  12  14   1        2.67        6.64      9.18 o 
  14  14   1        2.61       13.83      9.45 o 
 -13  15   1       55.96       49.40     12.30 o 
 -11  15   1       36.27       39.01      9.42 o 
  -9  15   1      230.08      249.91     11.07 o 
  -7  15   1       56.56       66.27     10.21 o 
  -5  15   1      860.88      879.13     18.24 o 
  -3  15   1       15.77       13.58      8.88 o 
  -1  15   1     1567.01     1625.25     27.69 o 
   1  15   1      621.45      625.40     13.27 o 
   3  15   1        0.20       -1.25      8.74 o 
   5  15   1       35.98       46.90      8.97 o 
   7  15   1      134.08      157.31     11.23 o 
   9  15   1        0.37       -2.60      9.27 o 
  11  15   1      127.89      128.90      9.35 o 
  13  15   1       89.06       77.03     11.50 o 
 -12  16   1      114.06      106.53      9.76 o 
 -10  16   1       22.33       18.01      8.97 o 
  -8  16   1      161.46      158.78      9.69 o 
  -6  16   1       37.36       23.57     11.22 o 
  -4  16   1        9.62        9.11     11.58 o 
  -2  16   1      652.46      609.41     16.05 o 
   0  16   1      345.07      354.94     11.43 o 
   2  16   1      540.81      596.68     13.89 o 
   4  16   1     1942.90     2009.46     24.95 o 
   6  16   1      112.82      100.26      9.19 o 
   8  16   1       31.62       46.40      9.05 o 
  10  16   1        4.08        1.50      7.86 o 
  12  16   1       36.43       51.21     11.53 o 
 -11  17   1       13.02        7.05     10.85 o 
  -9  17   1       16.24       13.95      8.82 o 
  -7  17   1       14.64       23.99      9.59 o 
  -5  17   1        4.73       -1.87     10.19 o 
  -3  17   1       13.92        9.45     11.43 o 
  -1  17   1       57.35       61.25      9.63 o 
   1  17   1      279.91      282.48     11.31 o 
   3  17   1        5.47        2.57      9.80 o 
   5  17   1      103.44      126.10      9.70 o 
   7  17   1        6.15        9.63      9.09 o 
   9  17   1       14.92       21.33      7.20 o 
  11  17   1        1.46        8.60     15.55 o 
  -8  18   1       39.97       36.55      8.73 o 
  -6  18   1       36.71       16.05      8.98 o 
  -4  18   1        0.21        7.36      9.88 o 
  -2  18   1        1.51       -4.20      9.10 o 
   0  18   1       67.01       82.73      9.13 o 
   2  18   1        2.80        0.44      9.15 o 
   4  18   1      285.81      282.61     11.50 o 
   6  18   1      190.83      157.48     11.10 o 
   8  18   1       57.83       83.00      8.58 o 
  -7  19   1       27.26       27.91      7.19 o 
  -5  19   1        7.11        4.50      7.54 o 
  -3  19   1       16.02       21.14      8.34 o 
  -1  19   1       28.98       32.35      7.11 o 
   1  19   1       72.74       80.47      7.52 o 
   3  19   1        2.70       -1.08      8.03 o 
   5  19   1       10.62       10.42      8.53 o 
   7  19   1       62.74       58.62      7.39 o 
  -4  20   1        1.94       11.26      7.43 o 
  -2  20   1        2.43        4.03      6.68 o 
   0  20   1       12.69       19.22      7.23 o 
   2  20   1       84.32       83.55      8.53 o 
   4  20   1       11.33        1.23     10.37 o 
 -20   0   2       30.19       22.52      9.15 o 
 -18   0   2       75.42       69.55     14.41 o 
 -16   0   2      939.72      945.19     25.43 o 
 -14   0   2      724.42      749.08     38.71 o 
 -12   0   2     5248.39     4900.22     71.02 o 
 -10   0   2     3650.23     3514.35     76.36 o 
  -8   0   2     2100.70     2321.49     86.38 o 
  -6   0   2    20289.64    20723.81    275.94 o 
  -4   0   2    10834.48    10033.78     72.90 o 
  -2   0   2        3.07       43.96     10.95 o 
   0   0   2    51137.20    42063.21    276.26 o 
   2   0   2     7882.86     6712.88     53.43 o 
   4   0   2    37103.67    33381.91    145.23 o 
   6   0   2     4434.35     4405.21     61.17 o 
   8   0   2     5270.60     5238.91     65.87 o 
  10   0   2     1262.67     1293.00     42.71 o 
  12   0   2      523.24      534.29     22.83 o 
  14   0   2     2865.78     2870.41     58.81 o 
  16   0   2     2669.76     2821.33     45.84 o 
  18   0   2        6.41        5.98     12.28 o 
  20   0   2       36.37       57.42     15.88 o 
 -19   1   2      404.52      442.51     11.70 o 
 -17   1   2        0.01        3.88     10.61 o 
 -15   1   2        0.19        3.36     10.38 o 
 -13   1   2       66.51       47.20     10.69 o 
 -11   1   2       11.18       15.79     11.55 o 
  -9   1   2     2745.63     2611.01     45.87 o 
  -7   1   2       39.16       51.66     14.66 o 
  -5   1   2      492.52      519.92     16.95 o 
  -3   1   2     3142.40     2832.46     25.82 o 
  -1   1   2     1489.63     1503.86     19.10 o 
   1   1   2      727.12      744.57     12.54 o 
   3   1   2       63.78       68.32     10.78 o 
   5   1   2    28238.38    27933.05    162.02 o 
   7   1   2        0.07        9.16     11.12 o 
   9   1   2     3080.96     3438.69     43.16 o 
  11   1   2       95.09       98.50     10.96 o 
  13   1   2       68.66       75.08     11.31 o 
  15   1   2     1827.25     1612.82     28.92 o 
  17   1   2        1.39        4.09      9.68 o 
  19   1   2        0.56        1.67      6.95 o 
 -20   2   2       14.13        2.15      7.17 o 
 -18   2   2      364.33      391.94     12.56 o 
 -16   2   2      189.27      226.62     11.53 o 
 -14   2   2       26.46       41.64     12.39 o 
 -12   2   2      140.56      131.26     11.21 o 
 -10   2   2       18.51       -5.18     18.71 o 
  -8   2   2      519.32      526.21     29.80 o 
  -6   2   2    21594.06    20768.56    128.92 o 
  -4   2   2      505.26      454.34     12.84 o 
  -2   2   2    10450.17    10742.88     77.86 o 
   0   2   2     1988.57     1650.45     15.97 o 
   2   2   2     5158.31     5091.16     39.90 o 
   4   2   2    11397.31    10866.82     38.72 o 
   6   2   2     7135.01     7223.69     88.30 o 
   8   2   2     3423.36     3618.57     52.35 o 
  10   2   2     4252.77     4210.91    118.94 o 
  12   2   2       47.75       38.69     10.36 o 
  14   2   2      119.17      110.49     12.81 o 
  16   2   2      133.85      109.70     11.41 o 
  18   2   2      135.57      155.75      9.83 o 
 -19   3   2       36.81       38.15      9.74 o 
 -17   3   2        0.71        1.64      9.99 o 
 -15   3   2      765.13      776.96     23.83 o 
 -13   3   2      296.94      282.96     13.42 o 
 -11   3   2     1635.50     1583.56     19.57 o 
  -9   3   2     1808.06     2010.44     39.61 o 
  -7   3   2     1041.14     1147.98     35.60 o 
  -5   3   2      194.69      207.69     17.63 o 
  -3   3   2     2477.49     2559.02     31.34 o 
  -1   3   2     1567.52     1385.80     13.00 o 
   1   3   2     3421.76     3166.18     20.04 o 
   3   3   2     2363.68     2392.14     27.17 o 
   5   3   2    23588.20    23689.12     70.99 o 
   7   3   2     3565.16     3963.47     50.80 o 
   9   3   2     4384.47     4623.91     77.31 o 
  11   3   2     2254.19     2255.78     47.21 o 
  13   3   2      931.67      864.04     26.28 o 
  15   3   2      339.76      324.47     14.53 o 
  17   3   2      328.99      316.92     13.82 o 
  19   3   2        0.02        1.29      8.97 o 
 -20   4   2       16.33       26.16      9.41 o 
 -18   4   2       43.22       50.77      9.55 o 
 -16   4   2      351.57      315.61     15.15 o 
 -14   4   2      788.17      830.01     20.67 o 
 -12   4   2     1461.59     1451.46     25.08 o 
 -10   4   2     1517.95     1655.34     40.33 o 
  -8   4   2     1769.84     1731.26     36.65 o 
  -6   4   2     5190.25     5163.59     50.79 o 
  -4   4   2    26733.91    24838.82    164.94 o 
  -2   4   2     6105.17     5678.98     35.20 o 
   0   4   2    26413.32    23895.93    125.45 o 
   2   4   2    26312.96    24314.97    162.57 o 
   4   4   2    10563.73    10782.12    123.78 o 
   6   4   2      306.36      357.09     21.60 o 
   8   4   2       15.61       12.42     17.44 o 
  10   4   2     8362.84     8157.97     70.90 o 
  12   4   2       42.64       49.27     10.09 o 
  14   4   2       56.44       43.61     11.37 o 
  16   4   2      472.05      496.84     21.81 o 
  18   4   2      986.09      979.18     18.78 o 
 -19   5   2       53.10       55.45      9.12 o 
 -17   5   2        0.09        8.18     10.59 o 
 -15   5   2      721.89      682.65     18.10 o 
 -13   5   2     1600.29     1459.95     34.46 o 
 -11   5   2      450.48      387.74     11.62 o 
  -9   5   2       49.99       42.01     19.32 o 
  -7   5   2     7558.63     7696.86     80.21 o 
  -5   5   2      220.90      294.76     25.14 o 
  -3   5   2     1354.56     1142.55     26.54 o 
  -1   5   2     1450.00     1572.64     17.71 o 
   1   5   2    35545.61    33383.00    175.82 o 
   3   5   2    25101.19    24118.18    250.37 o 
   5   5   2      110.47      110.10     12.82 o 
   7   5   2      412.95      414.56     23.38 o 
   9   5   2      255.38      261.96     15.07 o 
  11   5   2        0.41       -6.65      8.66 o 
  13   5   2     1100.38     1057.58     27.01 o 
  15   5   2     1091.15     1145.64     33.90 o 
  17   5   2       94.36      131.10     15.71 o 
  19   5   2       57.80       50.62      8.95 o 
 -18   6   2       58.47       52.72      8.99 o 
 -16   6   2      522.31      475.29     15.92 o 
 -14   6   2      945.97      919.15     19.62 o 
 -12   6   2     1517.16     1402.98     18.77 o 
 -10   6   2     5644.44     5601.09     62.46 o 
  -8   6   2      215.94      220.95     22.79 o 
  -6   6   2     3506.67     3640.74     62.26 o 
  -4   6   2     6861.05     6815.84     59.51 o 
  -2   6   2    11129.80    10985.03     92.78 o 
   0   6   2     1266.41     1377.46     18.67 o 
   2   6   2     4356.74     4410.59     42.25 o 
   4   6   2        4.72        6.93     15.78 o 
   6   6   2     1194.22     1705.01     37.67 o 
   8   6   2     6030.81     5656.18     76.98 o 
  10   6   2      835.82      829.32     14.59 o 
  12   6   2       38.91       21.62     12.64 o 
  14   6   2      449.79      404.04     17.38 o 
  16   6   2        0.77        8.09     11.97 o 
  18   6   2      536.83      458.14     13.63 o 
 -19   7   2       41.93       50.91      8.41 o 
 -17   7   2        7.07       10.43     10.22 o 
 -15   7   2        9.55       12.41     12.00 o 
 -13   7   2        5.48        3.92     12.57 o 
 -11   7   2        0.88       -1.72      9.31 o 
  -9   7   2      212.54      242.45     12.77 o 
  -7   7   2     1560.35     1507.76     47.58 o 
  -5   7   2     1590.15     1728.25     36.11 o 
  -3   7   2     1330.20     1462.13     29.76 o 
  -1   7   2      766.99      833.66     16.88 o 
   1   7   2        3.87       14.74     10.07 o 
   3   7   2     3201.23     3763.79     38.43 o 
   5   7   2     2310.38     2502.98     34.71 o 
   7   7   2      630.66      655.90     27.60 o 
   9   7   2      655.02      701.57     13.12 o 
  11   7   2        2.51        6.37      9.61 o 
  13   7   2      266.67      247.54     15.70 o 
  15   7   2        3.32        6.16     12.28 o 
  17   7   2      363.90      371.97     13.48 o 
 -18   8   2        0.25        1.95      7.27 o 
 -16   8   2       32.61       25.96     10.91 o 
 -14   8   2        6.92       11.50     12.10 o 
 -12   8   2      687.28      690.17     17.49 o 
 -10   8   2      210.64      177.16     11.26 o 
  -8   8   2      305.46      343.86     10.98 o 
  -6   8   2      782.33      783.39     35.72 o 
  -4   8   2      461.38      477.47     24.52 o 
  -2   8   2     1636.28     1673.65     30.17 o 
   0   8   2     1565.90     1813.28     32.99 o 
   2   8   2    17256.90    17727.18    123.18 o 
   4   8   2     2632.57     2705.56     36.50 o 
   6   8   2     1039.65      953.44     28.12 o 
   8   8   2     2690.47     2797.76     36.42 o 
  10   8   2        2.22        2.70      8.91 o 
  12   8   2       29.74       30.21     11.52 o 
  14   8   2      122.67      122.44     14.06 o 
  16   8   2      145.19      142.03     12.55 o 
  18   8   2      167.02      168.95      9.62 o 
 -17   9   2        4.59        6.37      8.50 o 
 -15   9   2       59.94       43.28     11.41 o 
 -13   9   2     1660.72     1716.52     27.70 o 
 -11   9   2      747.44      670.39     16.38 o 
  -9   9   2     1310.24     1277.30     15.83 o 
  -7   9   2        9.86        5.77      8.06 o 
  -5   9   2     4128.46     4254.58     68.47 o 
  -3   9   2        1.39        6.10     15.24 o 
  -1   9   2     2256.95     2627.08     34.83 o 
   1   9   2     9523.88     9833.42    108.99 o 
   3   9   2     5537.27     5987.76     89.73 o 
   5   9   2      639.11      647.97     23.49 o 
   7   9   2     1032.42      978.09     17.21 o 
   9   9   2       36.73       36.88      8.67 o 
  11   9   2       84.75       91.72     11.84 o 
  13   9   2        4.02        3.12     12.63 o 
  15   9   2      415.71      482.83     19.34 o 
  17   9   2      136.68      158.91     11.20 o 
 -16  10   2        0.20       -5.14      9.17 o 
 -14  10   2       55.21       59.12     11.61 o 
 -12  10   2     2251.11     2194.17     23.95 o 
 -10  10   2     3473.06     3455.79     48.31 o 
  -8  10   2        1.03       13.90      8.41 o 
  -6  10   2      745.07      774.03     11.94 o 
  -4  10   2     2574.01     2416.65     31.81 o 
  -2  10   2     1436.16     1726.87     69.14 o 
   0  10   2     1758.34     1617.77     38.74 o 
   2  10   2     2312.35     2587.99     35.43 o 
   4  10   2     6543.94     6656.16     60.36 o 
   6  10   2      586.74      632.36     12.93 o 
   8  10   2      656.18      635.52     14.14 o 
  10  10   2       61.63       67.09     10.66 o 
  12  10   2       12.82       20.03     11.39 o 
  14  10   2      494.60      495.49     16.82 o 
  16  10   2        4.81        6.72      9.11 o 
 -17  11   2        7.82       10.40     10.97 o 
 -15  11   2      151.56      151.70     12.04 o 
 -13  11   2      878.63      908.66     18.38 o 
 -11  11   2      108.46      118.20     10.48 o 
  -9  11   2      770.20      781.67     16.90 o 
  -7  11   2      153.39      134.32      8.87 o 
  -5  11   2     2394.70     2325.54     23.50 o 
  -3  11   2       33.17       39.00      8.18 o 
  -1  11   2        9.24        9.29      7.91 o 
   1  11   2      409.20      486.40     10.93 o 
   3  11   2     1704.12     1762.99     18.70 o 
   5  11   2        9.84       30.40      9.03 o 
   7  11   2      787.92      726.06     14.88 o 
   9  11   2      123.61      107.53     11.44 o 
  11  11   2      252.63      227.07     15.71 o 
  13  11   2       47.96       39.84     15.66 o 
  15  11   2      104.20       94.34     13.47 o 
 -16  12   2        0.11       -7.19     12.41 o 
 -14  12   2      184.32      178.52     12.71 o 
 -12  12   2        0.06        2.07      8.70 o 
 -10  12   2      382.16      347.20     11.42 o 
  -8  12   2      708.33      672.29     14.68 o 
  -6  12   2      634.14      552.34     11.83 o 
  -4  12   2     1511.85     1374.97     20.97 o 
  -2  12   2      856.24      871.56     18.34 o 
   0  12   2      157.72      160.38      9.10 o 
   2  12   2       42.92       47.07      7.75 o 
   4  12   2      173.91      137.74     10.39 o 
   6  12   2      384.36      330.85     12.51 o 
   8  12   2       31.49       34.66     10.83 o 
  10  12   2      221.87      215.13     12.49 o 
  12  12   2       47.28       49.91     13.34 o 
  14  12   2       38.70       38.88     13.60 o 
  16  12   2        2.55       11.29      8.32 o 
 -15  13   2        8.86        0.42     12.17 o 
 -13  13   2       35.35       40.37      9.85 o 
 -11  13   2     1737.70     1865.78     26.45 o 
  -9  13   2      948.31      978.24     16.55 o 
  -7  13   2        8.74        7.82     10.03 o 
  -5  13   2      712.60      743.99     14.58 o 
  -3  13   2      668.02      607.06     13.47 o 
  -1  13   2       52.02       58.24      9.26 o 
   1  13   2      333.95      331.50     11.00 o 
   3  13   2      217.81      195.15     11.24 o 
   5  13   2      789.48      736.00     13.83 o 
   7  13   2      178.71      212.05     13.82 o 
   9  13   2        0.03       -2.18     10.65 o 
  11  13   2       22.77       27.77     11.42 o 
  13  13   2       13.46        5.36     15.89 o 
  15  13   2        0.00        1.75      8.90 o 
 -14  14   2       40.57       38.89     13.15 o 
 -12  14   2      443.68      456.43     14.71 o 
 -10  14   2      831.55      898.21     14.11 o 
  -8  14   2      318.36      287.45     12.13 o 
  -6  14   2      166.67      162.81     12.83 o 
  -4  14   2     3371.09     3056.22     28.31 o 
  -2  14   2        0.36        1.52      9.35 o 
   0  14   2     1502.47     1454.22     17.59 o 
   2  14   2      888.24      818.34     14.49 o 
   4  14   2     2908.22     2665.09     25.13 o 
   6  14   2      332.04      296.70     12.39 o 
   8  14   2        0.00        5.97      9.98 o 
  10  14   2       51.95       53.26      9.73 o 
  12  14   2        1.34        9.66     10.82 o 
  14  14   2        1.12        4.04      8.50 o 
 -13  15   2       28.75       25.76     12.52 o 
 -11  15   2      291.59      287.22     11.44 o 
  -9  15   2      226.96      241.82     10.80 o 
  -7  15   2       18.50       13.46     11.26 o 
  -5  15   2        0.02        0.62     11.43 o 
  -3  15   2       18.94       20.35      9.33 o 
  -1  15   2      264.63      302.01     11.13 o 
   1  15   2      538.80      548.46     13.48 o 
   3  15   2      817.62      817.15     14.64 o 
   5  15   2      539.40      544.26     12.68 o 
   7  15   2       74.28       64.41     10.37 o 
   9  15   2       14.39        4.27      9.22 o 
  11  15   2      122.98      109.58      9.92 o 
  13  15   2       11.32        8.51      8.93 o 
 -12  16   2       56.48       45.31      9.02 o 
 -10  16   2       47.19       50.87      8.15 o 
  -8  16   2        0.39       -0.84      9.52 o 
  -6  16   2       11.35       12.14     10.48 o 
  -4  16   2       27.70       26.97     11.28 o 
  -2  16   2       13.55       18.45      8.94 o 
   0  16   2      946.35      932.40     17.27 o 
   2  16   2       31.40       20.16      8.79 o 
   4  16   2     1427.17     1420.46     29.38 o 
   6  16   2      387.88      377.76     12.23 o 
   8  16   2       73.26      101.75      9.59 o 
  10  16   2        0.18        3.96      7.50 o 
  12  16   2       39.36       50.49     11.44 o 
 -11  17   2       52.50       50.22     11.46 o 
  -9  17   2      231.70      242.82     10.40 o 
  -7  17   2      128.35      154.11     10.53 o 
  -5  17   2       33.83       35.24     10.66 o 
  -3  17   2       23.80       24.05     10.89 o 
  -1  17   2       11.41       13.34      8.46 o 
   1  17   2        8.96       12.66      8.37 o 
   3  17   2      318.15      365.78     11.41 o 
   5  17   2      209.85      273.66     11.20 o 
   7  17   2      576.63      610.39     13.55 o 
   9  17   2      560.31      593.47     17.31 o 
  -8  18   2      396.83      440.68     11.20 o 
  -6  18   2      152.45      158.32      9.76 o 
  -4  18   2       43.32       38.39      9.74 o 
  -2  18   2      126.44      118.31     10.58 o 
   0  18   2      342.73      345.61     10.53 o 
   2  18   2        6.04        7.54      7.92 o 
   4  18   2      452.12      443.63     13.14 o 
   6  18   2      396.89      350.87     10.65 o 
   8  18   2        0.26       -2.70      8.35 o 
  -7  19   2      284.51      308.69     10.34 o 
  -5  19   2       56.02       53.41      7.77 o 
  -3  19   2        7.29       15.03      8.17 o 
  -1  19   2        6.80        5.25      7.41 o 
   1  19   2       13.36       15.46      6.71 o 
   3  19   2        0.01        0.24      7.94 o 
   5  19   2        0.16       -0.26      8.02 o 
  -4  20   2      144.90      174.26     17.30 o 
  -2  20   2       86.01       74.62      6.77 o 
   0  20   2      108.29       93.17      8.84 o 
   2  20   2       47.39       43.42      9.26 o 
 -19   1   3        0.20       -2.89      8.25 o 
 -17   1   3        7.56        6.08     10.53 o 
 -15   1   3        0.05        3.79     11.31 o 
 -13   1   3      646.47      654.70     17.70 o 
 -11   1   3      682.68      721.62     16.23 o 
  -9   1   3     1127.97     1424.42     33.33 o 
  -7   1   3     2538.33     3050.34     57.90 o 
  -5   1   3        5.57        8.10     12.84 o 
  -3   1   3      238.51      234.95     12.20 o 
  -1   1   3     1290.00     1298.18     27.53 o 
   1   1   3      899.69      870.82     11.82 o 
   3   1   3      130.41      113.13     10.55 o 
   5   1   3       15.92       39.12      9.80 o 
   7   1   3     2999.04     3758.59     55.15 o 
   9   1   3     1357.75     1545.96     57.27 o 
  11   1   3      499.03      631.25     15.97 o 
  13   1   3      183.65      192.51     12.54 o 
  15   1   3      121.90      123.26     11.47 o 
  17   1   3      107.02      126.53     10.27 o 
  19   1   3       30.53       44.38      8.60 o 
 -20   2   3        0.05       -0.90      9.79 o 
 -18   2   3      253.90      280.49     11.58 o 
 -16   2   3      169.35      163.79     10.83 o 
 -14   2   3      642.22      591.33     17.55 o 
 -12   2   3        0.12       -2.74      9.83 o 
 -10   2   3     4028.25     4157.30     91.32 o 
  -8   2   3    29585.64    31776.17    195.66 o 
  -6   2   3    14648.45    14480.05    154.86 o 
  -4   2   3    23876.19    22457.76     99.62 o 
  -2   2   3    19172.70    18964.96     86.85 o 
   0   2   3       25.60       35.67      6.83 o 
   2   2   3    30693.21    30146.70    146.14 o 
   4   2   3    12641.96    12740.54     44.90 o 
   6   2   3    10208.75    11966.16    183.32 o 
   8   2   3    12031.64    12864.41    185.53 o 
  10   2   3       14.29       16.83     10.59 o 
  12   2   3       29.55       11.18     10.35 o 
  14   2   3       72.41       56.76     11.89 o 
  16   2   3       61.56       55.77     10.48 o 
  18   2   3        0.03        1.36      8.16 o 
 -19   3   3        2.24        3.95      8.82 o 
 -17   3   3      311.46      345.16     11.75 o 
 -15   3   3      321.98      331.60     14.69 o 
 -13   3   3        0.22       -6.10     11.61 o 
 -11   3   3      100.09      101.56     10.16 o 
  -9   3   3      605.07      652.32     27.23 o 
  -7   3   3     5359.43     5946.98     59.51 o 
  -5   3   3      463.22      521.58     20.37 o 
  -3   3   3      202.72      213.73     11.29 o 
  -1   3   3     1664.48     1563.34     26.68 o 
   1   3   3     3225.68     3187.58     23.12 o 
   3   3   3      849.78      815.11     15.13 o 
   5   3   3     1814.60     2207.61     24.33 o 
   7   3   3     5906.90     6391.33     70.48 o 
   9   3   3     2791.66     3011.03     56.70 o 
  11   3   3      515.09      534.16     16.03 o 
  13   3   3     2102.78     2042.11     71.35 o 
  15   3   3      125.90      140.02     12.04 o 
  17   3   3      109.08      120.24     13.11 o 
  19   3   3       18.61       22.16      8.41 o 
 -20   4   3       35.01       62.15     10.11 o 
 -18   4   3      176.60      145.43     10.18 o 
 -16   4   3       30.04       22.26     11.94 o 
 -14   4   3     1024.88      974.34     26.57 o 
 -12   4   3        1.67        3.04     10.44 o 
 -10   4   3     5244.89     5391.42     59.73 o 
  -8   4   3      570.96      595.46     24.14 o 
  -6   4   3       85.05       90.75     17.13 o 
  -4   4   3     3614.79     3748.33     75.15 o 
  -2   4   3    23883.88    22501.82    131.92 o 
   0   4   3    12116.82    11884.03    107.17 o 
   2   4   3     1960.58     2072.19     19.50 o 
   4   4   3        0.02       -0.50     10.04 o 
   6   4   3      479.41      621.16     22.24 o 
   8   4   3      469.94      452.32     36.10 o 
  10   4   3      201.75      197.86     10.82 o 
  12   4   3      270.47      255.41     12.76 o 
  14   4   3      155.47      132.98     16.91 o 
  16   4   3      293.44      255.13     17.66 o 
  18   4   3      296.12      282.31     12.86 o 
 -19   5   3        0.09        1.99      6.93 o 
 -17   5   3       16.39       31.81     10.04 o 
 -15   5   3       93.11      121.86     14.82 o 
 -13   5   3     1209.84     1083.14     20.51 o 
 -11   5   3        0.01        3.46      9.19 o 
  -9   5   3     2921.88     3116.87     89.52 o 
  -7   5   3      764.64      725.15     27.50 o 
  -5   5   3      121.21      153.13     23.29 o 
  -3   5   3     4002.31     4259.52     42.47 o 
  -1   5   3      994.82      950.41     16.89 o 
   1   5   3     1390.58     1682.16     28.59 o 
   3   5   3     1406.43     1405.74     20.78 o 
   5   5   3       56.61       67.41     12.96 o 
   7   5   3      593.78      513.39     29.20 o 
   9   5   3      776.30      756.42     13.58 o 
  11   5   3        8.93        3.69     10.44 o 
  13   5   3     1250.29     1172.59     28.08 o 
  15   5   3      667.05      638.71     22.86 o 
  17   5   3        9.60       14.34     11.31 o 
  19   5   3       56.79       40.56      8.67 o 
 -18   6   3       23.18        7.65      8.27 o 
 -16   6   3        0.17        6.49     11.68 o 
 -14   6   3       70.55       70.83     13.45 o 
 -12   6   3      543.24      516.40     14.83 o 
 -10   6   3      477.51      510.92     14.12 o 
  -8   6   3     3533.62     3626.59     64.00 o 
  -6   6   3     6761.62     7919.40    105.16 o 
  -4   6   3      441.06      471.09     23.81 o 
  -2   6   3    17331.15    18295.97    160.16 o 
   0   6   3    10725.87    11362.04     93.78 o 
   2   6   3      615.48      699.51     17.37 o 
   4   6   3      888.94     1069.17     27.01 o 
   6   6   3     4838.62     5778.40     72.47 o 
   8   6   3      948.15     1108.38     15.07 o 
  10   6   3      883.71      865.21     15.33 o 
  12   6   3        0.04        6.73     12.27 o 
  14   6   3      311.16      311.04     15.93 o 
  16   6   3        2.09        5.09     13.90 o 
  18   6   3      394.15      372.13     12.13 o 
 -19   7   3       18.95       21.64      9.12 o 
 -17   7   3      362.96      404.61     13.90 o 
 -15   7   3       56.81       53.18     12.10 o 
 -13   7   3       39.82       49.14     13.55 o 
 -11   7   3      428.11      418.12     14.36 o 
  -9   7   3      396.76      398.15     11.80 o 
  -7   7   3        6.70        5.85     19.74 o 
  -5   7   3      360.85      473.78     25.57 o 
  -3   7   3     1016.46     1078.67     29.79 o 
  -1   7   3    13156.84    14724.15    185.24 o 
   1   7   3        7.59        3.51     11.49 o 
   3   7   3    12007.70    13418.63    144.51 o 
   5   7   3     3818.77     4146.38     59.26 o 
   7   7   3      158.04      178.84     12.10 o 
   9   7   3        5.17        1.63      8.59 o 
  11   7   3      104.48       94.50     11.51 o 
  13   7   3        2.74        7.45     12.65 o 
  15   7   3      134.47      136.83     13.36 o 
  17   7   3       43.15       47.18     12.80 o 
 -18   8   3        7.88       -3.00      7.87 o 
 -16   8   3       27.70       24.67     10.90 o 
 -14   8   3        0.72       -4.98     11.49 o 
 -12   8   3      402.68      390.22     14.80 o 
 -10   8   3       72.44       62.84      9.65 o 
  -8   8   3     1621.82     1526.25     23.30 o 
  -6   8   3     7924.67     7645.68     90.50 o 
  -4   8   3      801.47      889.33     30.01 o 
  -2   8   3    11736.71    12899.89    130.75 o 
   0   8   3       29.30       30.70     14.34 o 
   2   8   3      938.03     1172.33     29.62 o 
   4   8   3     1038.41     1083.62     30.66 o 
   6   8   3      882.29      748.91     16.47 o 
   8   8   3       60.82       48.72      9.18 o 
  10   8   3       38.81       26.21     10.31 o 
  12   8   3      112.54      123.12     13.92 o 
  14   8   3       10.39       -3.54     12.27 o 
  16   8   3      439.45      428.30     14.51 o 
  18   8   3       50.31       84.23      9.22 o 
 -17   9   3      202.32      225.05     10.37 o 
 -15   9   3        3.78        5.95     11.02 o 
 -13   9   3      582.54      621.07     15.46 o 
 -11   9   3      483.98      454.74     16.07 o 
  -9   9   3      330.82      306.18     10.35 o 
  -7   9   3       43.16       45.47      8.19 o 
  -5   9   3      900.97      917.13     40.94 o 
  -3   9   3       62.18       57.45     19.43 o 
  -1   9   3     4772.12     5319.30     75.30 o 
   1   9   3     5794.66     6154.61     61.95 o 
   3   9   3    18376.18    18943.87    130.62 o 
   5   9   3      573.63      607.14     12.53 o 
   7   9   3      139.12      149.81      9.68 o 
   9   9   3        2.75        8.85      9.66 o 
  11   9   3     1322.84     1205.63     23.42 o 
  13   9   3       30.14       42.03     12.61 o 
  15   9   3      235.00      244.98     13.27 o 
  17   9   3      230.51      233.03     12.01 o 
 -16  10   3      106.90      114.03      9.96 o 
 -14  10   3       22.81       13.23      9.74 o 
 -12  10   3      922.31      923.61     22.45 o 
 -10  10   3      494.84      537.99     14.64 o 
  -8  10   3      297.47      275.53     11.31 o 
  -6  10   3       56.46       54.30      8.20 o 
  -4  10   3     5161.56     5143.91     67.57 o 
  -2  10   3     3814.18     3802.10     82.28 o 
   0  10   3      664.06      695.63     49.06 o 
   2  10   3     2713.21     2749.19     41.37 o 
   4  10   3     1383.47     1427.42     15.86 o 
   6  10   3       24.53       31.30      9.03 o 
   8  10   3      122.72      110.73     10.22 o 
  10  10   3       88.10      106.38     13.29 o 
  12  10   3       38.35       17.18     11.08 o 
  14  10   3       30.94       49.05     11.56 o 
  16  10   3       73.38       75.13      9.95 o 
 -17  11   3        0.12       17.74     15.03 o 
 -15  11   3      222.37      239.37     12.95 o 
 -13  11   3       82.72       76.82     10.57 o 
 -11  11   3       34.03       39.49     11.13 o 
  -9  11   3      135.18      119.90     10.38 o 
  -7  11   3      340.67      346.54     11.14 o 
  -5  11   3       46.46       21.79      7.47 o 
  -3  11   3      154.73      148.84      9.28 o 
  -1  11   3      151.68      132.85      8.46 o 
   1  11   3      301.67      346.68      9.93 o 
   3  11   3       14.94       33.79      7.94 o 
   5  11   3      277.92      263.56     11.97 o 
   7  11   3        1.05       -4.25      9.57 o 
   9  11   3      154.82      169.45     13.66 o 
  11  11   3      283.69      293.86     16.82 o 
  13  11   3        6.78       19.51     14.77 o 
  15  11   3      112.02       99.10     12.79 o 
 -16  12   3        0.27       -2.59     11.68 o 
 -14  12   3        3.04        4.29     12.92 o 
 -12  12   3        5.88        2.02     11.17 o 
 -10  12   3      241.03      230.67     11.35 o 
  -8  12   3      303.90      282.20     11.84 o 
  -6  12   3      130.57      180.44     10.31 o 
  -4  12   3       80.61       82.26      9.65 o 
  -2  12   3       78.56       77.35      8.64 o 
   0  12   3     1664.52     1595.65     24.09 o 
   2  12   3      588.71      552.96     11.04 o 
   4  12   3      752.07      726.98     14.68 o 
   6  12   3        9.79       24.21     10.36 o 
   8  12   3       21.34       16.99     10.68 o 
  10  12   3       14.37       18.67     12.49 o 
  12  12   3       82.48       73.03     12.80 o 
  14  12   3       28.09       38.00     11.96 o 
 -15  13   3      172.77      173.34     14.62 o 
 -13  13   3      116.79      125.63     12.01 o 
 -11  13   3      166.48      193.37     10.28 o 
  -9  13   3      108.26      119.01     10.40 o 
  -7  13   3      178.67      168.81     11.26 o 
  -5  13   3      769.72      792.45     16.48 o 
  -3  13   3        5.30        8.17      9.24 o 
  -1  13   3      189.55      197.89     10.06 o 
   1  13   3      258.34      269.96      9.76 o 
   3  13   3     2593.18     2426.62     30.93 o 
   5  13   3     1859.13     1740.90     20.55 o 
   7  13   3       26.76       24.73     10.64 o 
   9  13   3      706.96      673.44     17.09 o 
  11  13   3       65.87       64.62     12.73 o 
  13  13   3       36.70       32.63     12.17 o 
 -14  14   3       13.34        8.50     11.69 o 
 -12  14   3      244.74      246.57     11.37 o 
 -10  14   3     1089.14     1193.97     16.39 o 
  -8  14   3        6.79        8.66      9.37 o 
  -6  14   3      231.35      241.76     13.33 o 
  -4  14   3      211.38      209.85     11.93 o 
  -2  14   3      263.89      252.27     11.18 o 
   0  14   3     1725.86     1723.97     20.18 o 
   2  14   3      553.51      515.26     12.87 o 
   4  14   3       94.97       76.67     10.88 o 
   6  14   3      177.84      178.98     11.45 o 
   8  14   3      164.80      148.32     11.59 o 
  10  14   3      517.47      541.23     15.47 o 
  12  14   3      104.28      134.45     13.61 o 
  14  14   3       25.69       38.46     13.62 o 
 -13  15   3        6.68        9.02     11.08 o 
 -11  15   3        4.46        8.37      7.41 o 
  -9  15   3        5.19        0.93      8.55 o 
  -7  15   3       53.39       62.84     11.28 o 
  -5  15   3      125.76      136.66     12.64 o 
  -3  15   3       85.35       53.56      9.84 o 
  -1  15   3      449.31      405.76     12.47 o 
   1  15   3     1901.49     1810.05     19.72 o 
   3  15   3       45.25       40.60      8.27 o 
   5  15   3      733.77      737.99     15.24 o 
   7  15   3        0.30       13.14     10.27 o 
   9  15   3      175.71      179.41     10.12 o 
  11  15   3        3.35       -0.57      8.70 o 
  13  15   3        2.73       12.84     14.18 o 
 -12  16   3        8.24       17.28     17.01 o 
 -10  16   3       80.36       80.44      9.43 o 
  -8  16   3       50.10       64.70     10.46 o 
  -6  16   3       99.30      140.16     11.77 o 
  -4  16   3      310.25      342.28     12.63 o 
  -2  16   3      273.24      296.05     11.55 o 
   0  16   3      610.33      690.16     13.26 o 
   2  16   3        7.52        7.84      8.84 o 
   4  16   3      477.76      502.82     13.13 o 
   6  16   3       38.07       32.76      8.96 o 
   8  16   3       20.86       20.83      8.57 o 
  10  16   3       12.23       20.56      8.72 o 
 -11  17   3      168.51      189.81     18.49 o 
  -9  17   3       23.79       23.97      8.35 o 
  -7  17   3      520.59      479.45     12.84 o 
  -5  17   3      122.51      130.24     10.91 o 
  -3  17   3       89.09       66.85      9.84 o 
  -1  17   3        5.46       15.16      8.18 o 
   1  17   3       38.96       32.36      8.33 o 
   3  17   3        5.04        9.92      9.55 o 
   5  17   3        3.50        7.23      8.00 o 
   7  17   3       64.35       52.35      8.04 o 
   9  17   3      123.93      158.02      8.77 o 
  -8  18   3      397.07      425.75     10.76 o 
  -6  18   3        0.65        7.61      8.21 o 
  -4  18   3       37.15       49.34      9.45 o 
  -2  18   3        5.42        9.89      9.33 o 
   0  18   3       12.70       10.59      7.33 o 
   2  18   3       16.76        9.71      7.58 o 
   4  18   3      469.86      407.86     10.92 o 
   6  18   3      468.35      389.11     10.34 o 
   8  18   3      480.60      513.46     13.86 o 
  -7  19   3        1.71        2.29      8.42 o 
  -5  19   3        6.12        5.09      6.83 o 
  -3  19   3       11.14        2.79      7.33 o 
  -1  19   3       20.10       25.47      7.07 o 
   1  19   3       10.40        7.40      6.21 o 
   3  19   3        9.77        8.04      7.40 o 
   5  19   3        9.85       15.89      7.38 o 
  -2  20   3        0.04       11.33      9.14 o 
   0  20   3       21.93       37.74     11.75 o 
   2  20   3        0.21      -10.06     14.33 o 
 -20   0   4      253.65      243.49     15.99 o 
 -18   0   4      257.53      313.06     16.45 o 
 -16   0   4      446.84      417.09     18.69 o 
 -14   0   4      110.25      142.89     15.15 o 
 -12   0   4      539.54      503.90     16.29 o 
 -10   0   4     5054.20     5118.88    130.63 o 
  -8   0   4     6412.83     6695.01     85.08 o 
  -6   0   4     6844.30     8103.04     82.10 o 
  -4   0   4    33308.75    32632.95    587.93 o 
  -2   0   4     2957.15     2941.56     57.38 o 
   0   0   4    24964.71    22995.52    129.34 o 
   2   0   4        0.05       -0.92     15.45 o 
   4   0   4     9142.52     8288.89     67.94 o 
   6   0   4      198.22      244.68     22.35 o 
   8   0   4     7766.73     8224.58    210.65 o 
  10   0   4       28.22       31.83     13.76 o 
  12   0   4      190.99      168.29     27.52 o 
  14   0   4      116.36      114.10     16.04 o 
  16   0   4       27.49       26.74     17.02 o 
  18   0   4       91.58      110.20     14.44 o 
 -19   1   4      422.17      412.09     14.04 o 
 -17   1   4      154.00      162.53     10.33 o 
 -15   1   4     2274.08     2156.33     45.77 o 
 -13   1   4        0.19        5.30      9.42 o 
 -11   1   4      906.81     1011.98     18.83 o 
  -9   1   4      234.17      251.94     22.61 o 
  -7   1   4     5679.62     6131.65     99.89 o 
  -5   1   4      229.60      196.34     13.60 o 
  -3   1   4      783.03      719.52     17.65 o 
  -1   1   4     1984.01     1974.84     24.92 o 
   1   1   4      339.65      349.09     10.37 o 
   3   1   4    11786.93    11455.63     68.85 o 
   5   1   4      489.52      576.91     17.53 o 
   7   1   4        9.13        8.01     15.15 o 
   9   1   4     1159.10     1141.40     30.88 o 
  11   1   4      151.04      147.15     12.10 o 
  13   1   4       61.02       65.77     11.17 o 
  15   1   4      406.37      448.52     13.95 o 
  17   1   4        0.00        2.96      9.57 o 
  19   1   4        2.52        6.01      8.76 o 
 -20   2   4       51.50       66.16     10.49 o 
 -18   2   4       36.96       43.08      9.05 o 
 -16   2   4        8.90       24.47     10.07 o 
 -14   2   4      645.37      627.05     18.34 o 
 -12   2   4      141.55      140.85     12.82 o 
 -10   2   4      376.20      398.89     26.98 o 
  -8   2   4      861.22      799.70     29.02 o 
  -6   2   4     4215.48     4603.29     84.28 o 
  -4   2   4       81.02       55.89      6.96 o 
  -2   2   4    18306.78    17887.17    102.98 o 
   0   2   4       27.56       23.07      7.35 o 
   2   2   4     1139.90      972.77     14.66 o 
   4   2   4     1732.34     1812.31     31.31 o 
   6   2   4      829.00      785.76     26.52 o 
   8   2   4      348.27      376.90     21.57 o 
  10   2   4      826.06      837.98     16.00 o 
  12   2   4       82.52       73.88     11.85 o 
  14   2   4        3.51        4.87     12.26 o 
  16   2   4        0.03       -0.62     10.03 o 
  18   2   4       84.91       91.48     13.48 o 
 -19   3   4       71.99       56.07     13.03 o 
 -17   3   4        0.87       -0.90      9.83 o 
 -15   3   4       13.63       11.35     12.73 o 
 -13   3   4      314.65      222.44     14.15 o 
 -11   3   4     2937.56     3030.58     53.73 o 
  -9   3   4     3485.51     3699.42    201.21 o 
  -7   3   4    11898.17    12985.48    141.24 o 
  -5   3   4       37.80       44.42     12.44 o 
  -3   3   4     1613.46     1567.87     29.53 o 
  -1   3   4     3927.63     3836.16     37.35 o 
   1   3   4     9417.65     9247.16     78.74 o 
   3   3   4     2149.10     2054.86     40.75 o 
   5   3   4      684.16      724.29     21.78 o 
   7   3   4      110.47       64.41     18.67 o 
   9   3   4     1576.35     1637.07     25.53 o 
  11   3   4        0.27       -4.53     10.43 o 
  13   3   4      203.07      209.02     14.02 o 
  15   3   4      143.83      124.02     13.29 o 
  17   3   4        2.08       -2.35     10.70 o 
  19   3   4       17.28       26.09     10.36 o 
 -20   4   4        9.37       15.15     11.11 o 
 -18   4   4       42.20       36.78     10.12 o 
 -16   4   4      135.85      144.41     12.48 o 
 -14   4   4      535.20      588.81     18.83 o 
 -12   4   4      257.91      290.92     13.66 o 
 -10   4   4        1.26        9.63     10.73 o 
  -8   4   4      798.72      735.30     39.44 o 
  -6   4   4      256.84      266.10     19.12 o 
  -4   4   4      321.95      426.81     13.32 o 
  -2   4   4        3.55       10.71     16.23 o 
   0   4   4     9423.04     8859.20     58.72 o 
   2   4   4     2403.68     2333.67     27.02 o 
   4   4   4    18665.34    21113.57    302.19 o 
   6   4   4      605.26      599.39     29.94 o 
   8   4   4     2470.71     2722.59     61.15 o 
  10   4   4       62.28       80.87     10.36 o 
  12   4   4      508.31      503.97     16.18 o 
  14   4   4      161.53      137.54     16.81 o 
  16   4   4       71.08       86.80     13.16 o 
  18   4   4        0.03       -2.01      9.05 o 
 -19   5   4       12.08       13.11      8.98 o 
 -17   5   4       16.34       18.38      9.43 o 
 -15   5   4       42.54       41.23     12.97 o 
 -13   5   4      357.21      349.03     15.43 o 
 -11   5   4      758.73      739.40     18.00 o 
  -9   5   4      911.93      907.43     21.63 o 
  -7   5   4      169.46      199.43     27.42 o 
  -5   5   4       59.26       95.69     22.95 o 
  -3   5   4        7.56       30.34     15.10 o 
  -1   5   4     3317.08     3707.35     42.34 o 
   1   5   4      636.66      547.96     18.98 o 
   3   5   4       59.55       45.32     10.66 o 
   5   5   4     2354.84     2770.48     62.18 o 
   7   5   4      507.88      506.19     34.24 o 
   9   5   4      425.08      483.35     12.12 o 
  11   5   4      133.84      116.33     12.70 o 
  13   5   4     1057.41     1011.41     21.57 o 
  15   5   4      337.79      322.07     18.86 o 
  17   5   4        0.25        1.76     10.38 o 
 -18   6   4      150.84      157.37     10.41 o 
 -16   6   4       42.96       27.16     11.13 o 
 -14   6   4      130.40      160.63     14.88 o 
 -12   6   4      535.16      597.57     15.31 o 
 -10   6   4      185.73      257.93     13.80 o 
  -8   6   4     1772.85     1682.39     48.68 o 
  -6   6   4     6181.73     6893.58     95.06 o 
  -4   6   4      324.79      309.15     22.68 o 
  -2   6   4     5740.73     6401.62     56.78 o 
   0   6   4     3151.55     3386.16     37.07 o 
   2   6   4     6837.69     7329.28     95.08 o 
   4   6   4      105.51      109.56     13.16 o 
   6   6   4     6407.88     6614.49     90.16 o 
   8   6   4      227.14      248.52      9.01 o 
  10   6   4      486.35      438.45     12.89 o 
  12   6   4        0.64       13.05     11.70 o 
  14   6   4      360.67      341.93     15.79 o 
  16   6   4       52.90       54.27     13.63 o 
  18   6   4      151.31      156.79      9.22 o 
 -19   7   4       42.51       39.76     11.82 o 
 -17   7   4       35.05       37.72     10.05 o 
 -15   7   4        6.30       11.35     12.63 o 
 -13   7   4      156.69      163.76     14.55 o 
 -11   7   4      306.00      273.41     13.23 o 
  -9   7   4      401.31      376.02     15.33 o 
  -7   7   4      761.81      840.75     32.89 o 
  -5   7   4      799.75      672.97     28.75 o 
  -3   7   4     1782.31     2245.80     44.45 o 
  -1   7   4      568.41      508.61     23.74 o 
   1   7   4      999.70      855.66     24.03 o 
   3   7   4     1312.07     1683.22     29.38 o 
   5   7   4      117.93      161.73     25.47 o 
   7   7   4     1260.82     1340.56     20.90 o 
   9   7   4      284.43      295.04     11.88 o 
  11   7   4      230.10      251.81     14.85 o 
  13   7   4      261.53      242.69     15.17 o 
  15   7   4        6.31        7.12     10.89 o 
  17   7   4        0.19        0.84      9.39 o 
 -18   8   4       72.14       71.74      9.20 o 
 -16   8   4       14.95       14.93     10.53 o 
 -14   8   4      123.51      113.28     14.00 o 
 -12   8   4      563.64      540.90     20.14 o 
 -10   8   4     1370.87     1229.53     25.14 o 
  -8   8   4      945.95      992.85     17.98 o 
  -6   8   4     1200.82     1093.43     26.01 o 
  -4   8   4      162.88      106.42     19.70 o 
  -2   8   4     1965.98     1990.37     54.70 o 
   0   8   4     2179.05     2280.61     58.49 o 
   2   8   4     5614.00     5388.42     79.62 o 
   4   8   4     1895.15     1925.77     47.87 o 
   6   8   4        6.87       22.35      8.83 o 
   8   8   4      782.67      834.83     16.85 o 
  10   8   4      442.88      391.61     14.15 o 
  12   8   4       71.91       47.95     13.12 o 
  14   8   4      276.42      270.81     14.66 o 
  16   8   4        7.49        0.42      9.11 o 
 -17   9   4       21.32       25.18      8.30 o 
 -15   9   4       41.64       40.01     10.66 o 
 -13   9   4      101.01      105.21     12.34 o 
 -11   9   4      134.76      146.23     15.50 o 
  -9   9   4       52.45       58.67     13.08 o 
  -7   9   4        1.66        5.04      7.73 o 
  -5   9   4     1689.19     1635.63     23.76 o 
  -3   9   4      474.91      568.54     27.49 o 
  -1   9   4      114.58      138.74     23.53 o 
   1   9   4     1601.89     1567.76     38.07 o 
   3   9   4     1064.36     1160.31     25.91 o 
   5   9   4     1217.48     1162.69     18.93 o 
   7   9   4       96.82       81.79     10.12 o 
   9   9   4       86.16      101.63     10.89 o 
  11   9   4      859.82      782.03     17.79 o 
  13   9   4        4.44       10.67     12.15 o 
  15   9   4       49.50       54.14     10.55 o 
  17   9   4        8.84        5.70     10.19 o 
 -16  10   4       54.57       51.51     12.73 o 
 -14  10   4       33.55       37.73     10.99 o 
 -12  10   4      292.20      305.34     17.60 o 
 -10  10   4     1571.03     1666.94     41.49 o 
  -8  10   4      158.18      154.61     10.31 o 
  -6  10   4      214.38      224.01      9.66 o 
  -4  10   4       94.18       88.67      9.10 o 
  -2  10   4      128.02      136.82     11.82 o 
   0  10   4      915.68      849.03     17.71 o 
   2  10   4      104.65      120.39      8.88 o 
   4  10   4      590.75      631.05     13.36 o 
   6  10   4     1627.33     1650.20     37.45 o 
   8  10   4      863.77      846.18     19.37 o 
  10  10   4      575.03      523.27     18.33 o 
  12  10   4       25.78       25.52     12.44 o 
  14  10   4      152.53      144.98     12.03 o 
  16  10   4        2.57        0.41      8.84 o 
 -17  11   4        4.25        6.35     14.82 o 
 -15  11   4        9.38       15.57     12.59 o 
 -13  11   4       24.39       21.91     11.11 o 
 -11  11   4       73.12       82.23     13.47 o 
  -9  11   4       99.25       73.74      9.97 o 
  -7  11   4      146.49      136.69      9.62 o 
  -5  11   4      144.93      110.60      9.57 o 
  -3  11   4      649.05      641.07     12.43 o 
  -1  11   4     1081.41     1204.25     20.99 o 
   1  11   4       81.76       64.43      8.27 o 
   3  11   4      700.68      695.26     14.49 o 
   5  11   4      133.14      114.52     10.17 o 
   7  11   4       24.21       23.81     12.11 o 
   9  11   4      175.03      161.99     13.64 o 
  11  11   4       67.51       66.89     14.24 o 
  13  11   4        3.84        3.73     13.87 o 
  15  11   4        9.99        9.91     12.37 o 
 -16  12   4        1.30        1.50     11.03 o 
 -14  12   4        0.52       -0.11     10.31 o 
 -12  12   4       54.34       54.51     11.63 o 
 -10  12   4       28.35       57.66      9.47 o 
  -8  12   4      659.42      663.98     14.09 o 
  -6  12   4      828.84      853.89     16.27 o 
  -4  12   4      357.94      386.24     11.98 o 
  -2  12   4      376.09      318.91     10.96 o 
   0  12   4      312.78      311.05     10.13 o 
   2  12   4        0.54       10.14      9.18 o 
   4  12   4       74.19       63.02      9.86 o 
   6  12   4      411.12      383.20     14.67 o 
   8  12   4        0.73       16.12     11.86 o 
  10  12   4       39.32       27.92     13.63 o 
  12  12   4       46.11       29.08     13.39 o 
  14  12   4        4.13       10.27     13.27 o 
 -15  13   4        1.89        2.04     10.78 o 
 -13  13   4        5.76        9.53     10.08 o 
 -11  13   4      142.07      133.44     10.70 o 
  -9  13   4        5.21       19.01      9.22 o 
  -7  13   4      124.16      133.13     11.96 o 
  -5  13   4      312.77      314.85     12.42 o 
  -3  13   4       81.74       85.14     10.23 o 
  -1  13   4      355.06      339.09     11.00 o 
   1  13   4       25.79       21.52      8.68 o 
   3  13   4     1513.95     1529.10     21.32 o 
   5  13   4      102.70       95.11     11.14 o 
   7  13   4      170.84      171.86     12.06 o 
   9  13   4      263.36      229.63     14.34 o 
  11  13   4        0.71       -4.13     10.28 o 
  13  13   4        3.09        3.06     11.07 o 
 -14  14   4        1.56        3.76     10.73 o 
 -12  14   4      222.72      223.82     11.05 o 
 -10  14   4      365.57      366.66     12.24 o 
  -8  14   4      151.96      151.26     11.67 o 
  -6  14   4      376.85      356.40     13.98 o 
  -4  14   4      216.88      232.45     13.55 o 
  -2  14   4      308.97      280.54     11.93 o 
   0  14   4      163.18      151.87      9.53 o 
   2  14   4      647.21      584.00     12.33 o 
   4  14   4      329.65      343.62     12.93 o 
   6  14   4      559.09      555.43     14.46 o 
   8  14   4      163.45      134.63     11.59 o 
  10  14   4      395.98      378.74     14.03 o 
  12  14   4        1.97        7.54     10.54 o 
 -11  15   4      145.52      127.82      8.54 o 
  -9  15   4      349.16      375.83     12.54 o 
  -7  15   4        0.88       -2.58     10.37 o 
  -5  15   4        3.33        6.85      9.98 o 
  -3  15   4       51.58       48.83      9.98 o 
  -1  15   4        2.80        7.76      9.14 o 
   1  15   4      141.90      156.21      9.28 o 
   3  15   4      851.33      802.91     14.37 o 
   5  15   4      909.70      880.13     18.90 o 
   7  15   4       24.17       16.48      9.02 o 
   9  15   4        6.72        9.89     10.15 o 
  11  15   4        3.57        2.29     10.46 o 
 -10  16   4        0.13        2.27      7.71 o 
  -8  16   4       15.76       17.42      9.20 o 
  -6  16   4       82.84      114.84     11.31 o 
  -4  16   4      595.11      559.46     13.79 o 
  -2  16   4     1094.41     1011.66     15.47 o 
   0  16   4       66.54       66.11      9.38 o 
   2  16   4        0.50        6.38      9.49 o 
   4  16   4       56.60       54.32      9.62 o 
   6  16   4      119.83      123.94      9.77 o 
   8  16   4       33.67       31.42      9.19 o 
  10  16   4       41.94       41.84      8.96 o 
  -9  17   4      114.35      104.55      7.99 o 
  -7  17   4      179.30      178.10      9.78 o 
  -5  17   4        0.12        4.97      9.47 o 
  -3  17   4        0.04        6.30      9.06 o 
  -1  17   4        7.70       19.05      8.61 o 
   1  17   4      156.44      177.80      8.97 o 
   3  17   4      208.22      209.12     10.65 o 
   5  17   4        7.10       15.31      7.63 o 
   7  17   4       61.72       61.48      7.52 o 
   9  17   4       59.47       49.94      9.10 o 
  -8  18   4        7.72       11.91      7.16 o 
  -6  18   4        8.28       15.43      9.38 o 
  -4  18   4        1.77        3.54      8.49 o 
  -2  18   4       31.12       40.58      8.24 o 
   0  18   4       27.18       36.74      7.49 o 
   2  18   4       10.39        6.77      7.99 o 
   4  18   4      243.67      220.39      8.99 o 
   6  18   4      650.06      601.79     10.72 o 
  -5  19   4        2.24        0.22      7.34 o 
  -3  19   4       34.72       44.33      8.51 o 
  -1  19   4       78.90       86.68      7.48 o 
   1  19   4        1.85        2.03      7.07 o 
   3  19   4      184.31      187.09      8.00 o 
   5  19   4      471.82      472.92     16.17 o 
 -19   1   5        3.01        4.13      9.48 o 
 -17   1   5        0.09       -0.16     11.80 o 
 -15   1   5      172.16      141.42     13.99 o 
 -13   1   5      100.69       88.20     12.09 o 
 -11   1   5       37.60       35.44      9.83 o 
  -9   1   5      148.57      206.28     25.70 o 
  -7   1   5     1780.62     1957.69     36.95 o 
  -5   1   5     7591.41     8360.62     93.79 o 
  -3   1   5    23584.50    23252.68    177.07 o 
  -1   1   5       29.58       35.64      8.76 o 
   1   1   5     1831.90     1946.81     19.12 o 
   3   1   5      595.19      503.78     15.82 o 
   5   1   5     3809.00     4280.75     71.91 o 
   7   1   5     3411.68     3818.24     83.55 o 
   9   1   5      285.61      371.89     15.76 o 
  11   1   5       68.54       75.86     11.02 o 
  13   1   5        7.08        0.94     12.14 o 
  15   1   5        1.40        1.61     10.45 o 
  17   1   5       35.91       22.59     10.22 o 
 -20   2   5      107.93      113.30     10.42 o 
 -18   2   5       32.89       34.05     10.00 o 
 -16   2   5      219.39      231.04     22.84 o 
 -14   2   5      725.78      711.37     23.15 o 
 -12   2   5     1260.91     1223.90     34.13 o 
 -10   2   5      360.85      353.87     14.01 o 
  -8   2   5      518.64      727.08     35.73 o 
  -6   2   5      134.87      189.17     20.39 o 
  -4   2   5     2864.46     2775.22     50.81 o 
  -2   2   5      103.48      121.60     14.68 o 
   0   2   5       44.47       30.05      7.77 o 
   2   2   5    19101.65    20072.09    152.18 o 
   4   2   5     4849.77     5396.67     50.05 o 
   6   2   5      603.48      769.06     24.99 o 
   8   2   5      168.65      217.02     23.86 o 
  10   2   5       59.10       74.88     10.49 o 
  12   2   5      457.48      440.78     15.67 o 
  14   2   5      399.02      385.23     20.50 o 
  16   2   5       69.01       86.29     10.25 o 
  18   2   5       56.15       53.99     10.98 o 
 -19   3   5       29.91       40.85      9.54 o 
 -17   3   5      100.28       78.58     14.95 o 
 -15   3   5        0.46       -4.73     15.19 o 
 -13   3   5       41.41       39.64     11.66 o 
 -11   3   5      196.64      229.91     12.01 o 
  -9   3   5      690.06      706.37     44.66 o 
  -7   3   5     1151.11     1219.92     44.05 o 
  -5   3   5    15265.89    16598.58    396.48 o 
  -3   3   5      445.27      490.72     20.21 o 
  -1   3   5     7628.93     7834.40     59.95 o 
   1   3   5      103.18      104.15     11.44 o 
   3   3   5      420.17      492.56     18.77 o 
   5   3   5     1119.44     1150.84     27.24 o 
   7   3   5      131.30      172.61     20.03 o 
   9   3   5     2493.13     2584.05     35.04 o 
  11   3   5       22.24       35.93     11.63 o 
  13   3   5      449.25      446.29     16.77 o 
  15   3   5      110.95      132.97     11.58 o 
  17   3   5      227.93      193.02     11.66 o 
 -18   4   5      133.05      137.15     12.51 o 
 -16   4   5      719.00      703.69     29.60 o 
 -14   4   5      897.06      863.08     24.54 o 
 -12   4   5       88.46      105.73     12.09 o 
 -10   4   5      146.63      158.24     11.07 o 
  -8   4   5     1276.41     1186.86     47.74 o 
  -6   4   5      104.85       91.11     28.67 o 
  -4   4   5     9656.82    11529.68    507.00 o 
  -2   4   5      288.40      371.81     22.06 o 
   0   4   5    12480.66    12583.24    113.95 o 
   2   4   5     1570.64     1492.27     37.43 o 
   4   4   5    16103.95    17084.27    246.02 o 
   6   4   5      441.25      511.60     22.06 o 
   8   4   5     2068.13     1999.03     24.49 o 
  10   4   5      150.70      158.88     10.14 o 
  12   4   5       53.19       39.91     12.16 o 
  14   4   5        0.13        9.16     14.26 o 
  16   4   5       33.87       30.99     11.18 o 
  18   4   5       89.61       83.30      9.59 o 
 -19   5   5        0.78        3.78      8.47 o 
 -17   5   5      228.14      264.78     14.66 o 
 -15   5   5      218.16      198.11     17.87 o 
 -13   5   5       19.06        4.54     12.27 o 
 -11   5   5     1459.95     1427.06     31.48 o 
  -9   5   5     1820.69     1848.49     28.81 o 
  -7   5   5     1157.60     1052.43     45.36 o 
  -5   5   5     2394.44     3080.35    162.81 o 
  -3   5   5    20593.96    20719.02    138.03 o 
  -1   5   5    11841.46    12359.96     88.84 o 
   1   5   5      156.41      181.32     18.95 o 
   3   5   5      114.84       79.12     12.99 o 
   5   5   5      758.92      813.30     25.05 o 
   7   5   5     2024.18     2099.51     67.32 o 
   9   5   5       20.95       18.27      9.89 o 
  11   5   5      898.48      843.16     18.12 o 
  13   5   5      781.78      655.30     22.06 o 
  15   5   5       58.82       53.39     14.45 o 
  17   5   5       68.45       48.32      9.62 o 
 -18   6   5      123.23      127.69     10.54 o 
 -16   6   5      190.86      229.43     17.06 o 
 -14   6   5     1087.94     1022.71     34.24 o 
 -12   6   5      663.86      701.27     24.76 o 
 -10   6   5       13.54       23.68     14.60 o 
  -8   6   5      361.28      442.09     24.42 o 
  -6   6   5     5580.68     6038.14    105.30 o 
  -4   6   5     4002.55     4418.32    104.11 o 
  -2   6   5     1212.37     1116.83     30.03 o 
   0   6   5     5650.60     5766.44     64.02 o 
   2   6   5      111.95       97.65     17.97 o 
   4   6   5     3661.28     3782.94     57.29 o 
   6   6   5       72.74       79.99     16.18 o 
   8   6   5     2371.56     2455.68     21.33 o 
  10   6   5      106.82      103.04     12.33 o 
  12   6   5      342.21      280.62     14.98 o 
  14   6   5        6.04       -0.66     14.49 o 
  16   6   5       75.45       77.55     11.17 o 
 -19   7   5        9.61       20.63     15.68 o 
 -17   7   5      181.80      187.04     12.67 o 
 -15   7   5      131.84      155.16     13.69 o 
 -13   7   5        1.76        7.75     12.09 o 
 -11   7   5       62.35       47.38     12.98 o 
  -9   7   5      234.52      205.90     14.07 o 
  -7   7   5     3160.60     3209.87     34.28 o 
  -5   7   5      785.45      754.58     35.46 o 
  -3   7   5     4107.07     4053.36     62.51 o 
  -1   7   5      150.60      212.94     20.42 o 
   1   7   5     1307.33     1225.69     40.58 o 
   3   7   5     4615.07     4755.10     98.91 o 
   5   7   5      723.75      717.34     25.80 o 
   7   7   5        3.54        7.65      7.38 o 
   9   7   5     1125.22     1124.33     18.22 o 
  11   7   5      245.10      269.86     14.88 o 
  13   7   5        3.24        0.80     11.79 o 
  15   7   5        0.02       -1.31     12.98 o 
  17   7   5       36.49       58.99      8.30 o 
 -18   8   5      152.58      157.56     11.39 o 
 -16   8   5       66.12       62.27     11.60 o 
 -14   8   5       41.53       26.06     12.21 o 
 -12   8   5      161.71      133.82     13.96 o 
 -10   8   5      441.67      387.68     19.27 o 
  -8   8   5      757.87      748.30     16.87 o 
  -6   8   5       34.84       58.75     11.79 o 
  -4   8   5      179.41      156.41     26.85 o 
  -2   8   5      791.81      949.17     30.15 o 
   0   8   5     3672.58     3773.18     72.13 o 
   2   8   5      139.11      140.48     20.25 o 
   4   8   5       26.82       17.19     12.45 o 
   6   8   5     1219.38     1179.04     16.81 o 
   8   8   5     2863.44     3122.06     50.94 o 
  10   8   5       55.48       62.63     11.36 o 
  12   8   5       15.66       17.10     12.18 o 
  14   8   5       39.83       46.86     11.70 o 
  16   8   5        0.02        3.62     10.49 o 
 -17   9   5      287.48      271.26     14.43 o 
 -15   9   5        4.70        4.29     11.85 o 
 -13   9   5      609.57      604.92     21.76 o 
 -11   9   5       79.53       66.49     15.01 o 
  -9   9   5      116.96       96.61     11.52 o 
  -7   9   5      190.39      210.01     10.08 o 
  -5   9   5      840.14      857.42     16.75 o 
  -3   9   5     1631.16     1775.17     27.52 o 
  -1   9   5        5.80       55.60     15.09 o 
   1   9   5      154.30      156.59     14.75 o 
   3   9   5     3177.70     3400.38     46.09 o 
   5   9   5      154.60      150.52     10.18 o 
   7   9   5      236.53      289.01     11.49 o 
   9   9   5      127.22      137.81     12.27 o 
  11   9   5      128.64      103.35     13.09 o 
  13   9   5       25.26       21.82     11.73 o 
  15   9   5       23.90       27.05      9.11 o 
 -16  10   5       13.65        7.44      9.65 o 
 -14  10   5      412.63      402.67     14.00 o 
 -12  10   5      490.44      421.44     18.43 o 
 -10  10   5       86.06       89.95     11.97 o 
  -8  10   5       13.04        7.75     10.02 o 
  -6  10   5       26.31       25.90      8.98 o 
  -4  10   5     1977.51     2061.63     20.40 o 
  -2  10   5        2.86       11.10      8.90 o 
   0  10   5      396.01      362.92     10.55 o 
   2  10   5      800.33      826.69     13.04 o 
   4  10   5     1761.78     1757.19     21.45 o 
   6  10   5      113.24      117.94     10.92 o 
   8  10   5      473.07      425.87     15.56 o 
  10  10   5     2123.21     1995.03     33.36 o 
  12  10   5     1713.64     1753.84     40.17 o 
  14  10   5       23.17       20.18      9.95 o 
 -15  11   5       36.59       45.06     11.70 o 
 -13  11   5       41.21       35.97     12.48 o 
 -11  11   5        2.22       16.53     12.72 o 
  -9  11   5      377.25      377.77     15.45 o 
  -7  11   5       47.10       40.08      9.83 o 
  -5  11   5      723.05      749.66     20.32 o 
  -3  11   5       10.60        7.82      9.38 o 
  -1  11   5     1292.54     1248.59     25.16 o 
   1  11   5      760.54      784.38     14.54 o 
   3  11   5      460.01      508.38     14.27 o 
   5  11   5        5.99       11.10      9.53 o 
   7  11   5     1193.59     1151.29     20.72 o 
   9  11   5      332.21      319.49     16.74 o 
  11  11   5      100.37      117.68     15.55 o 
  13  11   5       15.71       22.30     12.43 o 
  15  11   5        0.58        3.25      9.43 o 
 -16  12   5        4.93        1.42     13.62 o 
 -14  12   5        6.91       -2.94     12.02 o 
 -12  12   5       74.12       66.72     11.19 o 
 -10  12   5       17.69       24.29     10.86 o 
  -8  12   5      821.61      818.73     17.86 o 
  -6  12   5        6.71        5.99     10.84 o 
  -4  12   5        6.40        2.91     10.21 o 
  -2  12   5        2.68       12.03      8.56 o 
   0  12   5       13.89       15.69      7.73 o 
   2  12   5      103.63       94.93     11.06 o 
   4  12   5      131.68      133.77     11.25 o 
   6  12   5      218.18      184.67     13.43 o 
   8  12   5      598.36      604.35     19.62 o 
  10  12   5      278.54      278.97     18.04 o 
  12  12   5      431.91      445.60     21.29 o 
  14  12   5        3.91        8.07      9.17 o 
 -15  13   5        9.86       16.47     10.22 o 
 -13  13   5      151.15      156.50     11.43 o 
 -11  13   5       57.46       48.96     10.33 o 
  -9  13   5       13.53       12.35      9.61 o 
  -7  13   5      114.11      133.01     13.21 o 
  -5  13   5      298.33      265.04     13.14 o 
  -3  13   5      192.85      176.49     10.11 o 
  -1  13   5      272.35      263.42     11.23 o 
   1  13   5        5.87        5.34      9.82 o 
   3  13   5      488.67      484.95     12.87 o 
   5  13   5      524.09      485.22     14.06 o 
   7  13   5      689.08      634.20     19.22 o 
   9  13   5       12.87       15.79     11.35 o 
  11  13   5      192.76      156.25     13.85 o 
  13  13   5       73.76       67.19     11.93 o 
 -14  14   5      105.88      109.84     17.12 o 
 -12  14   5      185.26      160.93     10.18 o 
 -10  14   5       38.99       39.38      8.98 o 
  -8  14   5       11.85       -3.66     11.27 o 
  -6  14   5      376.07      346.29     13.62 o 
  -4  14   5     1107.19     1086.88     27.84 o 
  -2  14   5      266.13      300.30     12.32 o 
   0  14   5        5.86        6.13      8.28 o 
   2  14   5      454.96      378.89     11.85 o 
   4  14   5       36.39       31.61     10.00 o 
   6  14   5       21.62       27.33      9.44 o 
   8  14   5       36.83       35.48     10.55 o 
  10  14   5      149.00      147.53     12.44 o 
  12  14   5       21.12       22.81      9.68 o 
 -11  15   5      125.09      119.47      9.59 o 
  -9  15   5      205.92      242.80     11.27 o 
  -7  15   5       49.25       50.80     10.20 o 
  -5  15   5        3.20        9.56     10.61 o 
  -3  15   5      176.47      165.71     10.97 o 
  -1  15   5      217.52      250.61     11.66 o 
   1  15   5        5.24       -2.73      8.84 o 
   3  15   5       99.10      105.07      9.62 o 
   5  15   5       27.34       26.30      9.45 o 
   7  15   5       11.88       10.52      9.94 o 
   9  15   5        5.95       10.19      9.65 o 
  11  15   5        0.02       -1.07     11.09 o 
 -10  16   5        1.43        3.43      8.20 o 
  -8  16   5       16.18       12.55      9.76 o 
  -6  16   5       33.60       42.64     11.35 o 
  -4  16   5      123.59      136.85     11.52 o 
  -2  16   5       56.18       46.68      9.48 o 
   0  16   5        6.48       12.08      9.22 o 
   2  16   5       45.95       26.55      8.43 o 
   4  16   5        2.00        7.23      8.79 o 
   6  16   5       24.02       21.94      8.22 o 
   8  16   5       39.97       26.44      8.99 o 
  10  16   5       18.93       30.38     10.90 o 
  -9  17   5        2.93        2.11      6.54 o 
  -7  17   5        6.16        7.71      9.01 o 
  -5  17   5        0.15       -0.25     10.27 o 
  -3  17   5      195.98      195.28     11.01 o 
  -1  17   5      110.20      118.76      9.64 o 
   1  17   5       83.95       93.48      8.78 o 
   3  17   5        1.74        0.69      7.87 o 
   5  17   5       92.79       84.30      7.81 o 
   7  17   5       72.95       53.47      8.17 o 
  -8  18   5        4.83       -0.99      8.12 o 
  -6  18   5        3.22        3.32      7.85 o 
  -4  18   5       96.07       94.79      9.58 o 
  -2  18   5       44.98       41.26      8.53 o 
   0  18   5        0.77        9.38      8.31 o 
   2  18   5        5.11       11.97      8.02 o 
   4  18   5      193.17      201.37      8.95 o 
   6  18   5      325.69      335.79     15.58 o 
  -5  19   5        2.64       -0.59      8.66 o 
  -3  19   5       32.24       27.21      8.29 o 
  -1  19   5       81.18       79.77      8.98 o 
   1  19   5       90.15      110.53      8.09 o 
   3  19   5       16.59       35.26     17.44 o 
 -18   0   6       26.45       38.09     26.69 o 
 -16   0   6      742.18      720.59     26.85 o 
 -14   0   6       57.61       79.04     17.70 o 
 -12   0   6     1383.84     1090.40     28.10 o 
 -10   0   6     5757.83     5536.55     69.47 o 
  -8   0   6      814.12      799.31     34.25 o 
  -6   0   6    16445.50    17256.00    133.09 o 
  -4   0   6      725.11      838.48     42.32 o 
  -2   0   6      159.83      162.02     13.89 o 
   0   0   6    89898.80    87325.54    832.73 o 
   2   0   6    13970.47    13859.01    165.05 o 
   4   0   6     6078.21     6344.61     72.72 o 
   6   0   6     6514.39     6431.23    101.58 o 
   8   0   6       89.68       90.33     23.70 o 
  10   0   6       60.46       76.68     23.90 o 
  12   0   6       38.51       20.61     15.92 o 
  14   0   6     1990.70     1845.17     38.64 o 
  16   0   6        6.71       -4.45     14.83 o 
 -19   1   6       90.71       90.50      9.84 o 
 -17   1   6       23.26       14.99     11.27 o 
 -15   1   6     1158.48      989.30     21.23 o 
 -13   1   6      307.36      311.21     14.35 o 
 -11   1   6       84.13       77.79     11.14 o 
  -9   1   6       51.64       35.92     14.38 o 
  -7   1   6      369.77      398.07     21.39 o 
  -5   1   6     2867.65     3207.16     61.49 o 
  -3   1   6     1027.31      957.89     23.87 o 
  -1   1   6    29804.40    30806.80    161.02 o 
   1   1   6     8158.13     8447.89    119.98 o 
   3   1   6      395.36      458.44     16.51 o 
   5   1   6     8003.86     8359.26     92.43 o 
   7   1   6      341.59      334.59     21.56 o 
   9   1   6     5405.35     5392.73     63.14 o 
  11   1   6      494.74      471.66     17.98 o 
  13   1   6       34.07       37.57     12.23 o 
  15   1   6       85.90       76.98     11.78 o 
  17   1   6       90.53       85.28      9.36 o 
 -18   2   6        3.37        6.88      9.32 o 
 -16   2   6       84.02       74.79     12.47 o 
 -14   2   6      313.23      260.50     15.07 o 
 -12   2   6        5.25       -7.42     10.79 o 
 -10   2   6     3049.31     3037.21     31.33 o 
  -8   2   6     1867.41     2123.35     61.17 o 
  -6   2   6     3285.33     3696.94     51.16 o 
  -4   2   6     5290.07     5523.77     72.59 o 
  -2   2   6    13730.37    14676.71    198.49 o 
   0   2   6      574.41      590.79     17.61 o 
   2   2   6     1321.09     1643.47     27.80 o 
   4   2   6     2093.28     2151.40     37.31 o 
   6   2   6      853.57      921.24     30.08 o 
   8   2   6       44.05       37.02     10.63 o 
  10   2   6       44.39       61.93     10.40 o 
  12   2   6       21.49       18.97     11.59 o 
  14   2   6      417.92      415.14     16.45 o 
  16   2   6       38.65       39.24     10.39 o 
  18   2   6      146.34      171.76     16.70 o 
 -19   3   6       97.10      105.65      9.25 o 
 -17   3   6      104.68       91.61     14.70 o 
 -15   3   6       43.62       50.94     15.07 o 
 -13   3   6      236.51      218.97     14.40 o 
 -11   3   6       20.26       24.36     10.82 o 
  -9   3   6      196.93      244.84     15.05 o 
  -7   3   6    12937.40    13520.48    164.62 o 
  -5   3   6     3236.58     3663.81     51.65 o 
  -3   3   6     3178.77     3593.45     68.55 o 
  -1   3   6        0.13        2.21     12.90 o 
   1   3   6       92.75       68.79     13.67 o 
   3   3   6      134.79      151.58     15.69 o 
   5   3   6      924.47      896.97     27.53 o 
   7   3   6     3522.92     3667.27     89.61 o 
   9   3   6     3248.66     3064.19     49.65 o 
  11   3   6        4.26       23.28     12.02 o 
  13   3   6      557.82      596.71     19.91 o 
  15   3   6       74.37       80.94     10.15 o 
  17   3   6       76.33       79.24     10.85 o 
 -18   4   6        7.42       10.98     10.38 o 
 -16   4   6      258.96      252.24     17.67 o 
 -14   4   6      180.01      144.74     16.73 o 
 -12   4   6       51.69       31.44     13.39 o 
 -10   4   6       58.91       37.33     13.32 o 
  -8   4   6     4725.85     4809.54    107.73 o 
  -6   4   6      412.79      449.60     34.69 o 
  -4   4   6     4823.78     4867.27    174.02 o 
  -2   4   6    12568.66    12735.52     88.44 o 
   0   4   6       46.02       58.73     15.95 o 
   2   4   6      114.89      119.39     19.56 o 
   4   4   6      751.95      766.13     23.12 o 
   6   4   6     1982.64     2136.52     38.88 o 
   8   4   6      168.07      190.73      9.01 o 
  10   4   6      813.99      870.32     25.92 o 
  12   4   6      236.56      171.20     13.68 o 
  14   4   6       35.70       34.67     14.31 o 
  16   4   6       90.85       95.54     10.75 o 
 -19   5   6      144.50      141.39     11.17 o 
 -17   5   6        3.15        2.42     12.39 o 
 -15   5   6       60.38       77.60     16.03 o 
 -13   5   6      437.61      406.50     25.48 o 
 -11   5   6       75.71       98.14     16.58 o 
  -9   5   6      741.53      718.52     21.37 o 
  -7   5   6      491.12      491.81     39.73 o 
  -5   5   6      523.34      537.69     27.21 o 
  -3   5   6      100.79      103.42     18.06 o 
  -1   5   6       67.32       73.99     17.91 o 
   1   5   6    15559.16    15728.32    281.83 o 
   3   5   6     1990.02     1844.71     37.25 o 
   5   5   6        7.08        3.79     18.91 o 
   7   5   6      212.58      203.66     13.05 o 
   9   5   6      994.86      888.63     21.45 o 
  11   5   6      502.07      487.57     16.57 o 
  13   5   6      346.56      307.24     28.29 o 
  15   5   6      136.09      134.74     12.21 o 
  17   5   6        1.78        5.55      9.13 o 
 -18   6   6       74.62       86.87     11.89 o 
 -16   6   6       26.69       20.39     13.37 o 
 -14   6   6      274.70      245.05     17.28 o 
 -12   6   6      213.95      157.73     21.77 o 
 -10   6   6      282.04      277.70     17.35 o 
  -8   6   6       52.88       36.97     13.42 o 
  -6   6   6      758.39      717.73     42.13 o 
  -4   6   6      422.85      441.91     23.99 o 
  -2   6   6     3018.24     3076.64     52.19 o 
   0   6   6     2066.23     1996.60     38.32 o 
   2   6   6     1742.13     1910.49     38.29 o 
   4   6   6       40.28       37.16     22.15 o 
   6   6   6       83.95      113.36     10.87 o 
   8   6   6        3.37       21.68      9.33 o 
  10   6   6      230.82      229.12     13.68 o 
  12   6   6        1.37        0.43     11.47 o 
  14   6   6        0.22        7.91     13.09 o 
  16   6   6        1.20        2.77      9.18 o 
 -17   7   6        1.04        5.75     12.71 o 
 -15   7   6       11.75       10.07     18.52 o 
 -13   7   6      350.93      353.58     24.80 o 
 -11   7   6      466.51      410.40     21.31 o 
  -9   7   6      634.31      701.27     22.38 o 
  -7   7   6      294.80      334.74     14.27 o 
  -5   7   6     3989.85     3782.89     66.80 o 
  -3   7   6     1270.31     1436.65     34.98 o 
  -1   7   6     1454.18     1447.09     35.32 o 
   1   7   6     2216.11     2131.09     44.10 o 
   3   7   6      730.15      724.57     30.00 o 
   5   7   6      531.34      578.36     14.00 o 
   7   7   6       74.40       75.67      8.46 o 
   9   7   6      467.44      531.77     19.58 o 
  11   7   6       68.46       83.14     12.43 o 
  13   7   6        8.12        7.38     11.24 o 
  15   7   6        0.15       10.00     11.33 o 
 -18   8   6      367.88      375.13     15.70 o 
 -16   8   6        2.62       14.50     13.52 o 
 -14   8   6        4.49        6.05     19.79 o 
 -12   8   6        0.39       14.31     20.04 o 
 -10   8   6       43.39       57.76     16.22 o 
  -8   8   6       37.09       47.44     11.64 o 
  -6   8   6      610.20      608.31     14.87 o 
  -4   8   6     9923.37    10076.96     59.33 o 
  -2   8   6     1518.57     1588.20     50.58 o 
   0   8   6       84.12      174.36     22.41 o 
   2   8   6        3.89        7.89     14.06 o 
   4   8   6      152.91      150.91     11.26 o 
   6   8   6      287.47      252.86     10.84 o 
   8   8   6      186.40      185.25     10.80 o 
  10   8   6      178.91      170.87     13.37 o 
  12   8   6      282.65      270.68     14.50 o 
  14   8   6        0.36        1.85      9.85 o 
  16   8   6        0.03        0.06     10.29 o 
 -17   9   6       16.56        8.97     10.29 o 
 -15   9   6       29.57       32.33     13.38 o 
 -13   9   6      813.10      762.00     29.32 o 
 -11   9   6      959.44      873.15     28.98 o 
  -9   9   6       36.71       64.53     13.32 o 
  -7   9   6     1144.53     1032.89     25.32 o 
  -5   9   6       74.20       80.91     11.34 o 
  -3   9   6      221.23      221.49     13.63 o 
  -1   9   6      268.45      322.93     12.30 o 
   1   9   6     1104.13     1162.20     16.11 o 
   3   9   6      974.78     1024.05     18.41 o 
   5   9   6       12.39       24.66     10.57 o 
   7   9   6     1440.15     1310.39     18.57 o 
   9   9   6        1.01        9.44     10.60 o 
  11   9   6      176.39      127.83     12.71 o 
  13   9   6       74.47       74.07     11.32 o 
  15   9   6      102.66       97.29     12.67 o 
 -16  10   6        5.10       10.44      8.72 o 
 -14  10   6       77.82       92.89     14.03 o 
 -12  10   6       16.79       20.72     15.28 o 
 -10  10   6      505.95      476.34     19.84 o 
  -8  10   6       66.98       71.69     13.44 o 
  -6  10   6        9.78       16.39     11.52 o 
  -4  10   6      832.55      821.67     16.20 o 
  -2  10   6      249.61      231.93     10.90 o 
   0  10   6        1.20        0.72      8.41 o 
   2  10   6      104.80       98.99      8.90 o 
   4  10   6       50.77       69.68      9.67 o 
   6  10   6      432.86      421.45     14.27 o 
   8  10   6        7.76        4.52     11.17 o 
  10  10   6       38.86       53.16     11.89 o 
  12  10   6       13.76       13.67     10.75 o 
  14  10   6       57.64       54.27     10.02 o 
 -15  11   6        1.58       -6.26     11.01 o 
 -13  11   6     1061.81      978.07     40.43 o 
 -11  11   6      494.86      497.45     24.00 o 
  -9  11   6     2067.24     2098.16     53.47 o 
  -7  11   6       96.48       80.61     11.89 o 
  -5  11   6      673.34      639.81     17.37 o 
  -3  11   6       94.54      100.23     10.67 o 
  -1  11   6       10.20        4.00      9.74 o 
   1  11   6       47.75       41.93      8.90 o 
   3  11   6      548.91      581.41     12.83 o 
   5  11   6      270.46      270.79     13.30 o 
   7  11   6       20.28       18.78     12.88 o 
   9  11   6      547.54      534.23     20.55 o 
  11  11   6      634.90      673.58     24.29 o 
  13  11   6        0.50        6.33     10.94 o 
 -14  12   6        3.68       -0.63     11.33 o 
 -12  12   6        1.66       14.88     13.56 o 
 -10  12   6      453.68      448.34     16.33 o 
  -8  12   6      636.02      539.30     20.12 o 
  -6  12   6      457.19      448.46     14.32 o 
  -4  12   6      631.67      728.18     30.45 o 
  -2  12   6      920.84      852.29     24.07 o 
   0  12   6      136.61      143.76     10.17 o 
   2  12   6      595.34      590.91     17.98 o 
   4  12   6       32.70       36.56     11.22 o 
   6  12   6       14.24       10.71     11.04 o 
   8  12   6        8.54       11.27     10.98 o 
  10  12   6        4.62        5.79     13.36 o 
  12  12   6      146.83      139.60     12.58 o 
  14  12   6       70.05       54.83     15.27 o 
 -13  13   6       26.28       22.69     11.27 o 
 -11  13   6      165.20      167.99     18.84 o 
  -9  13   6      212.90      205.17     12.73 o 
  -7  13   6        1.46        6.92     11.69 o 
  -5  13   6      465.40      433.77     15.21 o 
  -3  13   6     1209.67     1112.99     23.58 o 
  -1  13   6       22.99       30.61      9.28 o 
   1  13   6      187.99      164.34     12.13 o 
   3  13   6      128.77      122.82     11.24 o 
   5  13   6      370.23      356.05     14.80 o 
   7  13   6      313.59      268.99     13.50 o 
   9  13   6       62.27       67.23     13.48 o 
  11  13   6      146.89      131.99     12.30 o 
  13  13   6        0.05       -4.20      9.83 o 
 -12  14   6       33.80       26.60     10.37 o 
 -10  14   6       36.35       21.77     12.47 o 
  -8  14   6        6.79        0.58      9.72 o 
  -6  14   6       52.06       49.98     10.80 o 
  -4  14   6      503.46      485.26     14.66 o 
  -2  14   6       51.66       49.28     10.03 o 
   0  14   6      356.52      320.00     16.66 o 
   2  14   6      307.63      272.54     11.77 o 
   4  14   6       10.34       16.44     10.50 o 
   6  14   6      298.35      264.78     12.63 o 
   8  14   6       57.85       43.65     10.93 o 
  10  14   6        0.45        2.72     11.57 o 
  12  14   6       20.39       20.81     10.38 o 
 -11  15   6        1.42       10.85     10.94 o 
  -9  15   6      205.43      207.69     11.23 o 
  -7  15   6      227.02      246.42     11.71 o 
  -5  15   6       15.01       18.93      9.07 o 
  -3  15   6        5.61        7.52     10.23 o 
  -1  15   6       10.54       20.11     10.23 o 
   1  15   6       47.21       28.54      9.67 o 
   3  15   6        0.62       12.87      9.25 o 
   5  15   6       28.22       23.03     11.44 o 
   7  15   6        4.85        5.18     10.46 o 
   9  15   6       11.09       12.23     11.08 o 
  11  15   6       39.80       33.19     10.10 o 
 -10  16   6       23.52       18.61      8.62 o 
  -8  16   6        8.74       14.05      8.94 o 
  -6  16   6        9.91       10.74     10.03 o 
  -4  16   6       60.60       49.52      9.93 o 
  -2  16   6       97.20       89.18     10.64 o 
   0  16   6      790.48      758.80     17.19 o 
   2  16   6     1505.33     1527.09     18.43 o 
   4  16   6       14.23       12.94      8.90 o 
   6  16   6       17.05       17.34      9.64 o 
   8  16   6       36.33       58.12     11.38 o 
  -9  17   6        0.06       -0.22      7.62 o 
  -7  17   6       78.81       78.66     10.19 o 
  -5  17   6      208.32      212.43     10.77 o 
  -3  17   6      141.36      133.27      9.96 o 
  -1  17   6        4.39       16.37      9.54 o 
   1  17   6       64.10       83.47     10.59 o 
   3  17   6       35.23       23.80      8.13 o 
   5  17   6      110.67      110.85      8.65 o 
   7  17   6        5.87        4.61      9.25 o 
  -6  18   6       39.29       49.81      8.31 o 
  -4  18   6       64.31       57.67      9.45 o 
  -2  18   6      129.97      135.97     10.64 o 
   0  18   6       43.84       63.93      8.06 o 
   2  18   6       45.49       50.47      8.55 o 
   4  18   6       35.74       55.37      9.23 o 
  -3  19   6      112.39      133.25     10.12 o 
  -1  19   6        6.23       20.57     11.50 o 
   1  19   6      117.95      124.32     18.63 o 
 -19   1   7        0.00        1.74      6.86 o 
 -17   1   7        5.36        6.82     13.18 o 
 -15   1   7      216.33      266.64     14.77 o 
 -13   1   7       17.19       14.67     12.63 o 
 -11   1   7      323.47      378.34     17.73 o 
  -9   1   7      505.01      577.94     16.06 o 
  -7   1   7     1588.10     1800.25     52.33 o 
  -5   1   7       15.65        4.07     15.65 o 
  -3   1   7     3116.75     3180.73     72.93 o 
  -1   1   7     1005.02     1206.74     36.80 o 
   1   1   7     1064.86     1219.84     23.87 o 
   3   1   7       88.60       92.03     12.99 o 
   5   1   7     2177.88     2526.39     41.78 o 
   7   1   7     1119.35     1083.69     19.14 o 
   9   1   7       41.16       49.81     13.36 o 
  11   1   7      135.57      147.06     13.07 o 
  13   1   7        0.00        2.77     11.38 o 
  15   1   7        7.16        3.12     10.28 o 
  17   1   7       10.56       -3.31      9.99 o 
 -18   2   7       17.13       20.18      7.84 o 
 -16   2   7      218.00      214.36     23.52 o 
 -14   2   7      290.73      240.52     14.95 o 
 -12   2   7       18.18       11.46     10.97 o 
 -10   2   7       22.07       26.08     12.16 o 
  -8   2   7      459.89      406.48     21.82 o 
  -6   2   7     1472.08     1851.74     54.25 o 
  -4   2   7     1212.87     1322.05     29.93 o 
  -2   2   7     7244.53     8404.58    119.40 o 
   0   2   7      763.57      741.77     23.69 o 
   2   2   7      129.14      109.31     13.84 o 
   4   2   7      138.76      107.61     17.99 o 
   6   2   7     2602.49     3044.42     56.28 o 
   8   2   7      368.20      339.95     21.32 o 
  10   2   7      221.91      264.48     18.33 o 
  12   2   7        2.23        4.81     11.24 o 
  14   2   7        0.50        5.59     10.95 o 
  16   2   7        0.37       -2.79      8.54 o 
 -19   3   7       17.41       18.08     12.86 o 
 -17   3   7       40.18       43.79     12.82 o 
 -15   3   7      273.32      280.23     18.10 o 
 -13   3   7        0.67       12.46     12.14 o 
 -11   3   7     2664.42     2680.88     32.43 o 
  -9   3   7       11.37        4.00     13.33 o 
  -7   3   7      614.21      804.98     40.75 o 
  -5   3   7      513.44      587.66     24.51 o 
  -3   3   7        0.87       12.99     15.47 o 
  -1   3   7       33.00       35.67     12.79 o 
   1   3   7     2649.96     2917.38     43.10 o 
   3   3   7       43.50       31.67     16.79 o 
   5   3   7      221.45      203.75     22.50 o 
   7   3   7      175.19      195.17     12.34 o 
   9   3   7      261.36      282.81     21.59 o 
  11   3   7       23.15       20.70     12.98 o 
  13   3   7      238.87      248.33     15.50 o 
  15   3   7       85.46       99.24     10.66 o 
  17   3   7       23.77       12.32     17.05 o 
 -18   4   7        5.85       17.48     11.35 o 
 -16   4   7        5.58        8.80     13.45 o 
 -14   4   7      250.54      246.78     17.41 o 
 -12   4   7      387.59      369.55     22.94 o 
 -10   4   7       99.77      115.33     20.19 o 
  -8   4   7       57.26       43.85     17.35 o 
  -6   4   7     2796.66     2870.73     63.98 o 
  -4   4   7       51.47       23.91     19.81 o 
  -2   4   7     1251.81     1547.30     45.62 o 
   0   4   7      910.99      982.75     27.34 o 
   2   4   7     1449.62     1436.04     34.55 o 
   4   4   7      403.50      419.79     26.80 o 
   6   4   7      762.72      752.09     18.93 o 
   8   4   7       71.45       84.24      9.67 o 
  10   4   7     1802.91     1994.28     50.83 o 
  12   4   7       28.28       47.72     11.76 o 
  14   4   7      163.97      134.33     14.30 o 
  16   4   7        1.95        5.46     12.52 o 
 -19   5   7        5.89        4.32     11.47 o 
 -17   5   7        4.86        3.72     16.02 o 
 -15   5   7       81.78       39.16     18.48 o 
 -13   5   7      289.76      242.22     22.26 o 
 -11   5   7      807.01      778.13     31.98 o 
  -9   5   7        0.57       28.03     18.68 o 
  -7   5   7      907.88      895.49     22.29 o 
  -5   5   7      210.68      188.90     23.82 o 
  -3   5   7     3557.41     3783.26     51.41 o 
  -1   5   7     4949.17     5181.44     61.42 o 
   1   5   7     3713.05     4054.05     55.61 o 
   3   5   7      598.75      582.09     26.43 o 
   5   5   7      324.88      295.22     16.02 o 
   7   5   7      514.62      501.37     21.66 o 
   9   5   7        1.60       23.72     16.19 o 
  11   5   7      212.03      220.60     16.02 o 
  13   5   7      554.09      591.58     28.89 o 
  15   5   7      163.34      139.00     12.38 o 
  17   5   7       25.22       23.98     14.40 o 
 -18   6   7       33.61       21.65     10.64 o 
 -16   6   7        4.23       -8.27     17.78 o 
 -14   6   7      433.81      369.72     25.32 o 
 -12   6   7        5.20        1.38     17.87 o 
 -10   6   7     1360.45     1121.24     34.52 o 
  -8   6   7        7.31       -1.07     10.63 o 
  -6   6   7      690.39      756.11     30.52 o 
  -4   6   7      354.76      431.08     25.44 o 
  -2   6   7       91.11      103.04     19.67 o 
   0   6   7       49.82       46.22     17.54 o 
   2   6   7      303.97      336.64     24.15 o 
   4   6   7       53.14       51.47      9.09 o 
   6   6   7     1990.94     1906.66     46.56 o 
   8   6   7     1261.61     1287.05     21.06 o 
  10   6   7      125.34      140.42     14.89 o 
  12   6   7       38.69       57.68     14.29 o 
  14   6   7      154.27      143.87     13.72 o 
  16   6   7        0.86        3.80     16.97 o 
 -17   7   7        1.63        5.33     11.71 o 
 -15   7   7       16.48        5.39     18.63 o 
 -13   7   7        0.54      -11.91     19.49 o 
 -11   7   7       35.06       48.01     24.70 o 
  -9   7   7      429.78      455.69     16.36 o 
  -7   7   7       83.95       98.07     10.96 o 
  -5   7   7       44.65       36.21     10.03 o 
  -3   7   7      116.68      120.02     15.51 o 
  -1   7   7      123.57      107.19     11.88 o 
   1   7   7     1927.17     1998.01     60.64 o 
   3   7   7       76.55       83.73      9.48 o 
   5   7   7     1075.45     1202.07     22.06 o 
   7   7   7      103.35      119.13     17.21 o 
   9   7   7        0.04        0.80     13.63 o 
  11   7   7      130.32      149.27     14.97 o 
  13   7   7       18.41       24.37     12.69 o 
  15   7   7       36.99       51.50     12.51 o 
 -18   8   7       75.35      100.06     11.38 o 
 -16   8   7        4.09       10.14     12.74 o 
 -14   8   7        4.32        5.29     18.35 o 
 -12   8   7      122.58       91.24     19.71 o 
 -10   8   7      139.86      137.07     19.19 o 
  -8   8   7     1039.30      882.72     25.15 o 
  -6   8   7     1070.63     1054.75     20.16 o 
  -4   8   7     1690.87     1470.03     22.29 o 
  -2   8   7     1518.87     1351.80     21.48 o 
   0   8   7     1521.96     1583.42     21.94 o 
   2   8   7     3875.84     3854.60     70.28 o 
   4   8   7     4394.36     4184.61     37.72 o 
   6   8   7       75.68       68.06      9.85 o 
   8   8   7      260.17      283.05     17.65 o 
  10   8   7        3.31       21.33     13.90 o 
  12   8   7       78.86       55.18     13.41 o 
  14   8   7        9.20        1.08     19.31 o 
 -17   9   7       33.46       36.52      9.56 o 
 -15   9   7       99.43      110.86     18.18 o 
 -13   9   7      268.42      236.80     22.14 o 
 -11   9   7       65.82       45.57     17.99 o 
  -9   9   7        8.35        7.23     12.47 o 
  -7   9   7     1699.39     1640.16     47.24 o 
  -5   9   7      169.22      139.32     12.06 o 
  -3   9   7      550.98      513.31     12.94 o 
  -1   9   7       70.99      141.05     23.59 o 
   1   9   7      381.15      385.71     16.20 o 
   3   9   7      883.14      829.32     16.80 o 
   5   9   7       94.43      112.40     11.96 o 
   7   9   7       83.09       88.82     11.93 o 
   9   9   7       58.15       31.42     13.53 o 
  11   9   7        0.58        6.26     12.66 o 
  13   9   7        3.73        4.83     12.39 o 
 -16  10   7        0.18       10.97     10.19 o 
 -14  10   7       20.31        3.59     16.98 o 
 -12  10   7       40.93       42.20     19.22 o 
 -10  10   7      125.12      147.27     15.40 o 
  -8  10   7       34.17       15.56     12.80 o 
  -6  10   7     1028.59     1012.61     33.39 o 
  -4  10   7      368.56      330.75     12.95 o 
  -2  10   7     1675.46     1500.89     21.68 o 
   0  10   7     2442.23     2523.68     35.65 o 
   2  10   7     1144.59     1003.29     19.28 o 
   4  10   7       75.25      103.65     10.74 o 
   6  10   7       14.78        9.02     11.29 o 
   8  10   7        0.33        0.45     17.14 o 
  10  10   7       41.89       12.64     14.86 o 
  12  10   7      237.15      234.60     13.95 o 
  14  10   7       17.86       -7.78     14.09 o 
 -15  11   7      140.38      140.85     12.26 o 
 -13  11   7       99.82      124.60     14.73 o 
 -11  11   7       94.33      104.47     17.27 o 
  -9  11   7       45.70       67.97     13.66 o 
  -7  11   7        4.41       19.19     13.03 o 
  -5  11   7       35.26       34.93     11.54 o 
  -3  11   7       15.26       18.06      9.68 o 
  -1  11   7       48.40       70.78     11.94 o 
   1  11   7      114.60      128.84     11.95 o 
   3  11   7      222.88      241.38     12.55 o 
   5  11   7      575.49      592.58     26.81 o 
   7  11   7        0.70       -4.87     12.04 o 
   9  11   7        6.37       -2.05     17.27 o 
  11  11   7       75.01       77.42     16.54 o 
  13  11   7       67.76       64.49     12.07 o 
 -14  12   7       27.80       20.90     10.82 o 
 -12  12   7      197.09      167.59     14.76 o 
 -10  12   7      345.52      382.92     16.84 o 
  -8  12   7       46.58       21.09     15.28 o 
  -6  12   7      540.86      494.06     16.23 o 
  -4  12   7       15.06        5.97     10.45 o 
  -2  12   7       14.88        5.51     11.57 o 
   0  12   7       61.88       58.06     12.57 o 
   2  12   7      369.96      432.77     17.16 o 
   4  12   7      151.23      179.11     11.36 o 
   6  12   7       45.44       38.99     13.03 o 
   8  12   7        0.97       -5.35     16.70 o 
  10  12   7      223.68      222.73     18.39 o 
  12  12   7      219.26      231.22     35.09 o 
 -13  13   7       58.12       63.70     10.52 o 
 -11  13   7        3.50        8.21     25.56 o 
  -9  13   7      200.33      199.96     17.10 o 
  -7  13   7      188.75      169.84     13.22 o 
  -5  13   7      337.46      303.85     13.51 o 
  -3  13   7     1032.17      902.71     17.62 o 
  -1  13   7        1.22       11.05     11.63 o 
   1  13   7      172.98      194.18     11.27 o 
   3  13   7      182.52      136.23     12.42 o 
   5  13   7        6.58       12.99     12.26 o 
   7  13   7      115.10       96.98     16.15 o 
   9  13   7        0.70        1.89     15.28 o 
  11  13   7        6.87       -3.52     12.30 o 
 -12  14   7        8.02       14.78     11.23 o 
 -10  14   7      139.61      159.08     12.35 o 
  -8  14   7       27.12       37.35     10.54 o 
  -6  14   7        1.62        3.51     11.03 o 
  -4  14   7      276.35      224.99     12.48 o 
  -2  14   7       47.36       52.85     12.53 o 
   0  14   7        0.64        5.85     10.40 o 
   2  14   7      134.13      146.43     10.72 o 
   4  14   7       13.13       21.01     11.83 o 
   6  14   7      448.79      416.42     14.79 o 
   8  14   7       37.65       28.67     13.81 o 
  10  14   7        0.00        2.22     10.40 o 
 -11  15   7        2.99        5.17     10.28 o 
  -9  15   7       98.59      108.22     10.91 o 
  -7  15   7       22.48       18.93     10.02 o 
  -5  15   7        3.44        7.17     10.49 o 
  -3  15   7       15.52       26.34      9.91 o 
  -1  15   7      180.89      158.92     12.77 o 
   1  15   7      672.63      693.97     17.89 o 
   3  15   7      133.56      161.23      9.77 o 
   5  15   7       14.75       16.83     10.69 o 
   7  15   7       14.38        9.89     12.56 o 
   9  15   7       37.79       39.65     10.43 o 
 -10  16   7       11.46       26.04     11.93 o 
  -8  16   7       36.33       41.32      8.23 o 
  -6  16   7        7.55       10.79      9.10 o 
  -4  16   7       31.87       25.00     10.20 o 
  -2  16   7       32.14       38.23     12.45 o 
   0  16   7       83.25       86.97     10.90 o 
   2  16   7      204.64      229.72     10.67 o 
   4  16   7      244.59      257.33     13.42 o 
   6  16   7        3.09        5.15     11.98 o 
   8  16   7        1.83       10.17      9.58 o 
  -9  17   7       12.78        3.43     14.74 o 
  -7  17   7        4.25       14.26      8.02 o 
  -5  17   7       26.26       16.92      9.49 o 
  -3  17   7      227.55      220.92     14.77 o 
  -1  17   7      342.59      329.77     12.31 o 
   1  17   7       13.65       11.50      9.89 o 
   3  17   7       21.00       19.59     11.53 o 
   5  17   7       15.47       24.57      9.02 o 
  -6  18   7       28.85       40.13     10.61 o 
  -4  18   7        0.36       -3.61     10.17 o 
  -2  18   7        0.76       -1.93     10.17 o 
   0  18   7       34.97       30.04      7.40 o 
   2  18   7        1.90       12.26     10.24 o 
   4  18   7        7.53        1.45     11.27 o 
 -18   0   8      195.56      222.24     13.08 o 
 -16   0   8      506.65      480.35     22.39 o 
 -14   0   8      805.79      694.71     58.77 o 
 -12   0   8       34.97       31.55     17.55 o 
 -10   0   8      185.26      157.22     23.72 o 
  -8   0   8     1927.48     1970.91     55.76 o 
  -6   0   8     1091.95     1171.57     51.56 o 
  -4   0   8     6895.28     7354.51    387.15 o 
  -2   0   8       14.20        6.87     19.92 o 
   0   0   8     5856.44     6240.90    105.23 o 
   2   0   8     3106.76     3537.95     63.97 o 
   4   0   8       73.95      112.95     34.59 o 
   6   0   8     1866.56     1967.76     31.04 o 
   8   0   8     1160.37     1048.23     32.92 o 
  10   0   8       29.23       54.09     25.99 o 
  12   0   8        2.12       13.09     25.00 o 
  14   0   8      840.90      823.34     37.80 o 
  16   0   8      362.92      376.15     22.65 o 
 -19   1   8      563.36      570.77     16.57 o 
 -17   1   8      660.71      684.85     18.43 o 
 -15   1   8      142.54      175.09     13.70 o 
 -13   1   8      111.39      114.14     12.99 o 
 -11   1   8      154.08      141.19     14.28 o 
  -9   1   8     2409.09     2268.35     34.93 o 
  -7   1   8      296.95      328.47     14.71 o 
  -5   1   8      323.06      353.11     21.21 o 
  -3   1   8     4228.24     5035.49    108.87 o 
  -1   1   8     4125.24     4532.86     82.39 o 
   1   1   8       48.72       56.23     15.20 o 
   3   1   8    10960.54    10984.35     88.13 o 
   5   1   8      563.80      612.54     11.83 o 
   7   1   8       18.58       27.15     12.33 o 
   9   1   8        9.58       -1.99     23.34 o 
  11   1   8       29.02       20.74     17.13 o 
  13   1   8       33.96       32.59     17.69 o 
  15   1   8      390.56      417.97     19.44 o 
 -18   2   8      496.88      541.60     17.70 o 
 -16   2   8        1.26        3.43     12.83 o 
 -14   2   8      100.58      103.29     15.42 o 
 -12   2   8        3.83       11.35     13.41 o 
 -10   2   8        5.29        4.38     12.29 o 
  -8   2   8       17.76       28.65     13.00 o 
  -6   2   8     1043.73     1133.18     36.09 o 
  -4   2   8        3.99       11.11     15.32 o 
  -2   2   8      855.01      906.54     26.00 o 
   0   2   8     2558.26     2604.58     39.08 o 
   2   2   8      567.49      677.79     28.58 o 
   4   2   8      500.28      543.99     14.75 o 
   6   2   8       61.00       46.89     11.44 o 
   8   2   8      495.46      517.52     20.80 o 
  10   2   8      236.02      216.95     33.25 o 
  12   2   8      659.36      658.27     40.29 o 
  14   2   8       42.47       35.29     16.15 o 
  16   2   8        5.17        4.91     17.35 o 
 -19   3   8        3.36        7.66     10.61 o 
 -17   3   8      126.38      151.90     17.92 o 
 -15   3   8      412.73      394.72     24.10 o 
 -13   3   8      480.54      448.37     25.00 o 
 -11   3   8     1770.17     1747.80     32.73 o 
  -9   3   8     3874.24     3557.02     72.04 o 
  -7   3   8     3300.07     3283.84     81.74 o 
  -5   3   8      102.96      144.21     23.42 o 
  -3   3   8        0.13       14.56     15.13 o 
  -1   3   8      123.06      195.46     17.95 o 
   1   3   8        0.45        5.84     17.08 o 
   3   3   8        1.86        5.24     19.55 o 
   5   3   8     7222.51     6977.92     70.12 o 
   7   3   8      517.33      533.60     17.43 o 
   9   3   8       48.48       48.76     16.64 o 
  11   3   8      152.32      164.00     21.77 o 
  13   3   8      118.90      113.15     16.41 o 
  15   3   8       16.64       19.12     20.42 o 
 -18   4   8      110.25      135.92     12.07 o 
 -16   4   8       88.66       87.24     17.35 o 
 -14   4   8       40.28       27.09     19.12 o 
 -12   4   8      221.38      223.55     16.57 o 
 -10   4   8      223.97      247.40     27.20 o 
  -8   4   8      391.78      408.21     17.36 o 
  -6   4   8      147.97      124.13     17.15 o 
  -4   4   8      592.74      629.95     29.30 o 
  -2   4   8        4.15       31.83     16.66 o 
   0   4   8     4667.71     4913.24     61.03 o 
   2   4   8     3802.30     3627.60     53.74 o 
   4   4   8      512.73      598.25     13.04 o 
   6   4   8      148.87      151.49     12.65 o 
   8   4   8      701.41      683.85     19.73 o 
  10   4   8       14.42        9.45     15.01 o 
  12   4   8      331.03      316.58     24.98 o 
  14   4   8       39.44       46.66     24.42 o 
  16   4   8      106.43      128.49     19.01 o 
 -17   5   8        0.78        1.60     14.70 o 
 -15   5   8      587.90      529.28     27.26 o 
 -13   5   8      295.22      218.44     21.63 o 
 -11   5   8       11.22        7.04     18.15 o 
  -9   5   8       12.82        9.90     21.14 o 
  -7   5   8     1990.33     1881.47     29.28 o 
  -5   5   8      187.38      187.94     13.70 o 
  -3   5   8      271.45      210.01     22.14 o 
  -1   5   8     2484.65     2526.74     56.05 o 
   1   5   8       83.94      120.94     14.82 o 
   3   5   8      753.80      682.65     14.05 o 
   5   5   8      808.49      909.58     13.79 o 
   7   5   8      656.06      705.24     18.92 o 
   9   5   8      489.16      513.84     18.73 o 
  11   5   8       78.85      141.14     30.70 o 
  13   5   8       58.51       51.10     24.53 o 
  15   5   8      293.72      286.84     25.64 o 
 -18   6   8        1.66        5.49      7.94 o 
 -16   6   8        0.10        3.79     15.93 o 
 -14   6   8      160.16      135.52     20.16 o 
 -12   6   8       38.04       30.95     18.99 o 
 -10   6   8     1766.40     1894.57     46.39 o 
  -8   6   8     1393.74     1396.15     27.42 o 
  -6   6   8     1331.79     1391.62     19.14 o 
  -4   6   8      186.41      223.65     16.43 o 
  -2   6   8     2109.18     2129.48     30.53 o 
   0   6   8     1072.60     1138.32     22.15 o 
   2   6   8      931.98     1055.61     17.60 o 
   4   6   8      182.30      175.50     10.81 o 
   6   6   8        0.35        3.23     12.57 o 
   8   6   8       15.57       16.43     12.24 o 
  10   6   8        0.29        2.29     13.13 o 
  12   6   8        0.05       -0.85     15.52 o 
  14   6   8       44.65       50.79     20.95 o 
 -17   7   8      174.63      184.56     12.90 o 
 -15   7   8        0.12       -8.46     17.36 o 
 -13   7   8       60.22       62.01     19.14 o 
 -11   7   8     1429.94     1401.80     48.67 o 
  -9   7   8      377.07      378.53     19.02 o 
  -7   7   8       28.14       22.91     11.48 o 
  -5   7   8     1124.17     1080.59     17.38 o 
  -3   7   8      427.31      374.78     13.86 o 
  -1   7   8        0.01        1.37     10.32 o 
   1   7   8     1662.12     1748.77     23.15 o 
   3   7   8     2037.59     2018.65     28.24 o 
   5   7   8     2225.88     2229.06     53.13 o 
   7   7   8      410.56      390.22     15.66 o 
   9   7   8       67.42       58.14     13.92 o 
  11   7   8      100.92      103.06     13.44 o 
  13   7   8        0.67        8.66     21.27 o 
  15   7   8        1.77        2.83     14.82 o 
 -16   8   8       46.47       54.71     12.37 o 
 -14   8   8       64.43       49.78     17.90 o 
 -12   8   8       49.29       45.00     18.22 o 
 -10   8   8       87.68       69.56     23.21 o 
  -8   8   8       29.23       33.41     11.11 o 
  -6   8   8       59.23       64.87     10.56 o 
  -4   8   8      918.36      911.83     17.23 o 
  -2   8   8      694.00      675.06     15.41 o 
   0   8   8      245.15      214.66     13.16 o 
   2   8   8      174.48      153.52     11.62 o 
   4   8   8       24.36       25.44      9.40 o 
   6   8   8      310.73      287.83     15.91 o 
   8   8   8       52.33       48.61     14.50 o 
  10   8   8       13.38       28.21     15.87 o 
  12   8   8        9.30       19.60     13.31 o 
  14   8   8      109.88      105.36     18.99 o 
 -17   9   8       74.55       98.24     11.43 o 
 -15   9   8        0.17       -1.41     10.95 o 
 -13   9   8      254.39      210.09     21.02 o 
 -11   9   8      165.73      143.39     26.09 o 
  -9   9   8      250.04      274.08     13.76 o 
  -7   9   8      190.61      218.83     18.34 o 
  -5   9   8     3228.14     3288.82     45.37 o 
  -3   9   8      109.65      110.70     12.28 o 
  -1   9   8      699.32      660.05     16.64 o 
   1   9   8     2087.74     2125.05     31.63 o 
   3   9   8      777.32      765.85     16.96 o 
   5   9   8      546.59      531.65     24.55 o 
   7   9   8        6.57        6.52     11.33 o 
   9   9   8        1.16       -3.61     12.57 o 
  11   9   8      137.92      117.35     15.75 o 
  13   9   8       15.70       19.55     11.59 o 
 -16  10   8       26.92       30.35      9.21 o 
 -14  10   8       85.18       86.18     10.73 o 
 -12  10   8      608.79      672.60     19.72 o 
 -10  10   8      518.21      564.01     25.64 o 
  -8  10   8      222.24      197.82     20.29 o 
  -6  10   8      191.53      187.61     15.01 o 
  -4  10   8      252.77      277.38     14.43 o 
  -2  10   8      967.71      890.57     22.52 o 
   0  10   8      658.65      608.43     19.14 o 
   2  10   8      549.97      572.04     16.18 o 
   4  10   8     1465.75     1460.85     24.04 o 
   6  10   8       27.39       13.42     14.58 o 
   8  10   8       44.88       58.35     14.71 o 
  10  10   8        0.73       10.15     15.46 o 
  12  10   8        8.04       -0.69     12.44 o 
 -15  11   8        3.69       -2.55      8.40 o 
 -13  11   8     1788.91     1755.62     33.23 o 
 -11  11   8     1473.03     1526.70    129.97 o 
  -9  11   8       41.19       20.35     14.26 o 
  -7  11   8      152.73      127.53     16.60 o 
  -5  11   8      498.85      474.87     14.58 o 
  -3  11   8        0.70       -2.80     11.56 o 
  -1  11   8       63.57       71.23     12.88 o 
   1  11   8      264.77      241.02     14.81 o 
   3  11   8     1322.35     1322.67     23.43 o 
   5  11   8      350.35      332.74     16.80 o 
   7  11   8       27.13       25.89     13.88 o 
   9  11   8      117.03      102.72     17.73 o 
  11  11   8        3.15        8.72     13.10 o 
 -14  12   8       16.93       20.42      8.27 o 
 -12  12   8       56.59       68.28     12.56 o 
 -10  12   8      180.15      219.84     20.01 o 
  -8  12   8      390.94      312.24     15.96 o 
  -6  12   8       20.64       14.03     10.66 o 
  -4  12   8        6.02        0.29     10.55 o 
  -2  12   8       39.90       32.99     11.83 o 
   0  12   8        8.82       16.12     12.45 o 
   2  12   8      545.94      620.22     20.96 o 
   4  12   8      670.40      778.69     23.34 o 
   6  12   8      272.88      238.04     20.53 o 
   8  12   8       31.05       15.06     16.88 o 
  10  12   8       75.95       80.53     18.33 o 
  12  12   8       14.83       17.44      9.79 o 
 -13  13   8      109.43      101.53     11.02 o 
 -11  13   8      154.65      154.99     15.00 o 
  -9  13   8      189.25      186.03     13.96 o 
  -7  13   8      347.00      335.21     13.87 o 
  -5  13   8       47.99       49.20     10.67 o 
  -3  13   8      701.61      609.75     17.38 o 
  -1  13   8      375.40      364.18     15.07 o 
   1  13   8       64.63       54.53     12.14 o 
   3  13   8      366.50      392.79     16.00 o 
   5  13   8       62.30       72.00     17.91 o 
   7  13   8        0.08        3.30     15.31 o 
   9  13   8        1.77        2.57     13.57 o 
  11  13   8       28.50       18.15     10.10 o 
 -12  14   8      756.04      782.90     16.31 o 
 -10  14   8      218.60      225.48     13.90 o 
  -8  14   8      249.67      231.98     13.85 o 
  -6  14   8      109.02      106.21     11.78 o 
  -4  14   8      165.86      146.63     13.19 o 
  -2  14   8      173.72      123.40     12.65 o 
   0  14   8       14.87       25.94     10.89 o 
   2  14   8      828.52      830.43     20.80 o 
   4  14   8      669.08      639.77     22.30 o 
   6  14   8        3.85        9.76     12.93 o 
   8  14   8        1.81       -0.20     12.09 o 
  10  14   8      113.79      105.79     11.01 o 
 -11  15   8      199.87      189.24     11.15 o 
  -9  15   8       22.06       18.93     10.75 o 
  -7  15   8       36.99       40.31      9.19 o 
  -5  15   8       43.19       39.13      9.82 o 
  -3  15   8        4.41        9.08     10.96 o 
  -1  15   8       23.03       23.85      9.69 o 
   1  15   8        6.43        6.08     10.18 o 
   3  15   8      223.46      214.86     17.26 o 
   5  15   8      180.65      170.71     15.30 o 
   7  15   8        0.32       -1.02     11.19 o 
   9  15   8       45.63       55.13     10.80 o 
  -8  16   8        0.12        1.10      9.82 o 
  -6  16   8        0.10        5.94      8.12 o 
  -4  16   8      124.81      133.92     13.83 o 
  -2  16   8       88.51       81.94     12.31 o 
   0  16   8        7.41        5.42      9.48 o 
   2  16   8      446.34      443.18     15.55 o 
   4  16   8       18.25       22.92     12.31 o 
   6  16   8      224.37      239.56     12.22 o 
  -7  17   8        1.49        2.49     10.57 o 
  -5  17   8       51.54       63.42     11.22 o 
  -3  17   8       70.85       68.87     11.73 o 
  -1  17   8        3.35       16.28      8.52 o 
   1  17   8       19.07       19.60      8.28 o 
   3  17   8       10.60        9.37      9.84 o 
   5  17   8      122.28      137.06     13.31 o 
  -4  18   8        2.45       -2.51     13.03 o 
  -2  18   8        1.06        1.72     11.25 o 
   0  18   8       15.28       14.33     11.25 o 
 -17   1   9      288.93      327.56     14.45 o 
 -15   1   9        4.61        8.22     12.91 o 
 -13   1   9       63.41       87.04     15.03 o 
 -11   1   9        0.01        7.07     16.65 o 
  -9   1   9     1387.41     1291.36     23.84 o 
  -7   1   9      147.66      147.09     10.79 o 
  -5   1   9     1847.55     1555.04     19.26 o 
  -3   1   9      246.12      186.28     22.35 o 
  -1   1   9      341.96      359.31     24.01 o 
   1   1   9        6.05       18.58      6.94 o 
   3   1   9       58.07       39.77      7.09 o 
   5   1   9      909.50      835.61     13.57 o 
   7   1   9     1134.62     1146.27     23.49 o 
   9   1   9        0.23        8.48     17.56 o 
  11   1   9        3.43       16.28     17.17 o 
  13   1   9       16.45       17.66     15.66 o 
  15   1   9       11.81       19.42     12.00 o 
 -18   2   9      186.44      198.55     13.79 o 
 -16   2   9       14.92       10.57     12.36 o 
 -14   2   9      880.94      817.02     25.87 o 
 -12   2   9       13.57       14.83     14.07 o 
 -10   2   9     5615.76     5220.53     99.46 o 
  -8   2   9     9502.30     8872.86    124.39 o 
  -6   2   9     2093.97     1875.18     25.43 o 
  -4   2   9      237.56      193.78     10.59 o 
  -2   2   9       32.33       41.33     19.07 o 
   0   2   9       17.66       14.89      9.68 o 
   2   2   9      192.98      196.83      9.10 o 
   4   2   9       85.20       69.15      8.16 o 
   6   2   9     3892.56     3909.44     67.07 o 
   8   2   9     1420.43     1416.79     82.16 o 
  10   2   9      363.66      318.19     22.84 o 
  12   2   9        0.21        4.33     17.80 o 
  14   2   9      243.38      252.43     17.33 o 
  16   2   9       23.06       26.70     14.97 o 
 -17   3   9      103.78       89.63     12.24 o 
 -15   3   9       39.86       62.80     13.95 o 
 -13   3   9     1430.09     1510.08     28.23 o 
 -11   3   9      650.32      626.63     20.61 o 
  -9   3   9      281.04      292.24     22.70 o 
  -7   3   9     1709.04     1631.97     29.83 o 
  -5   3   9        9.08       10.51      7.22 o 
  -3   3   9      430.06      445.33     11.74 o 
  -1   3   9      187.94      208.20     13.37 o 
   1   3   9     1193.37     1153.94     16.86 o 
   3   3   9       51.22       41.89      8.09 o 
   5   3   9      621.70      620.88     13.65 o 
   7   3   9     1160.94     1076.51     28.68 o 
   9   3   9      802.89      775.63     27.81 o 
  11   3   9      160.79      173.91     19.66 o 
  13   3   9      214.15      221.49     17.89 o 
  15   3   9      120.94      130.27     19.69 o 
 -18   4   9      344.56      355.71     15.96 o 
 -16   4   9       35.34       30.21     15.60 o 
 -14   4   9      678.57      738.35     27.98 o 
 -12   4   9      615.15      647.58     21.35 o 
 -10   4   9      317.79      296.57     16.55 o 
  -8   4   9     1362.39     1458.17     40.27 o 
  -6   4   9      433.37      409.77     13.06 o 
  -4   4   9      114.80      106.47      8.46 o 
  -2   4   9      481.17      455.12     10.61 o 
   0   4   9     1681.82     1706.33     19.41 o 
   2   4   9      374.60      376.75     10.15 o 
   4   4   9      197.15      191.32      9.80 o 
   6   4   9      233.08      261.44     13.07 o 
   8   4   9        0.56       -4.41     13.14 o 
  10   4   9      452.69      488.76     23.32 o 
  12   4   9       35.45       46.62     15.27 o 
  14   4   9      118.38      114.64     22.69 o 
 -17   5   9       49.91       57.29     11.72 o 
 -15   5   9       23.26       19.22     16.36 o 
 -13   5   9      106.83      116.52     20.40 o 
 -11   5   9      182.88      220.15     21.03 o 
  -9   5   9     3341.48     3217.37     60.55 o 
  -7   5   9      657.16      697.72     23.10 o 
  -5   5   9     2916.63     2942.34     45.54 o 
  -3   5   9     1195.21     1165.70     14.44 o 
  -1   5   9     2379.30     2468.52     28.02 o 
   1   5   9      217.84      247.58      9.45 o 
   3   5   9      209.13      181.11      9.52 o 
   5   5   9     3916.00     4002.01     55.56 o 
   7   5   9       67.52       63.50     11.54 o 
   9   5   9      680.71      606.09     38.64 o 
  11   5   9      234.17      218.73     29.73 o 
  13   5   9       34.84       33.94     23.65 o 
  15   5   9      168.33      159.06     19.48 o 
 -16   6   9       11.47       14.59     12.26 o 
 -14   6   9        0.05        2.91     16.59 o 
 -12   6   9      441.34      466.21     25.18 o 
 -10   6   9      354.08      350.21     30.78 o 
  -8   6   9       59.41       45.20     19.59 o 
  -6   6   9      200.12      242.10     13.10 o 
  -4   6   9      755.15      658.59     15.36 o 
  -2   6   9      274.78      268.73      9.05 o 
   0   6   9      604.97      601.88     10.93 o 
   2   6   9      539.39      521.61     13.65 o 
   4   6   9      291.00      273.76     14.48 o 
   6   6   9      594.72      555.72     23.10 o 
   8   6   9      398.70      462.64     19.73 o 
  10   6   9      167.33      185.48     30.07 o 
  12   6   9        0.23        3.91     23.22 o 
  14   6   9        2.12       -1.93     17.37 o 
 -17   7   9        2.59        9.46      7.98 o 
 -15   7   9        9.41        3.86     12.57 o 
 -13   7   9      628.04      586.42     25.93 o 
 -11   7   9     1262.58     1130.98     77.88 o 
  -9   7   9      433.80      355.00     16.99 o 
  -7   7   9       72.32       79.41     14.97 o 
  -5   7   9      554.39      545.00     16.51 o 
  -3   7   9     1143.78     1101.03     22.69 o 
  -1   7   9     7307.25     7142.46     60.20 o 
   1   7   9     3379.30     3281.14     31.70 o 
   3   7   9     3909.64     3860.20     41.66 o 
   5   7   9     3930.32     4056.91     73.11 o 
   7   7   9       29.93       37.44     12.25 o 
   9   7   9       51.60       46.88     13.45 o 
  11   7   9      136.05      119.88     25.73 o 
  13   7   9       94.58       67.98     21.39 o 
 -16   8   9       90.72       90.60      8.99 o 
 -14   8   9       90.52       89.59     13.12 o 
 -12   8   9      247.75      250.03     16.94 o 
 -10   8   9       64.82       73.84     17.32 o 
  -8   8   9       11.40       13.91     12.59 o 
  -6   8   9     1248.51     1341.34     53.14 o 
  -4   8   9     3139.26     2922.05     38.47 o 
  -2   8   9       47.36       29.39     12.40 o 
   0   8   9     2357.36     2364.48     28.38 o 
   2   8   9      297.00      270.46     19.35 o 
   4   8   9     1058.49     1069.30     22.20 o 
   6   8   9      200.20      232.72     16.12 o 
   8   8   9        1.00        0.36     11.40 o 
  10   8   9       41.99       44.73     12.45 o 
  12   8   9       52.76       65.66     20.78 o 
 -15   9   9       49.02       49.86     10.68 o 
 -13   9   9       28.95       22.10     12.52 o 
 -11   9   9      195.79      211.03     18.86 o 
  -9   9   9       17.48       37.10     12.62 o 
  -7   9   9      876.57      933.60     56.93 o 
  -5   9   9      294.93      277.72     17.75 o 
  -3   9   9     1466.58     1398.58     25.22 o 
  -1   9   9     1698.86     1666.20     27.12 o 
   1   9   9        7.19        8.20     12.58 o 
   3   9   9      853.88      894.67     23.24 o 
   5   9   9        7.13        8.39     16.47 o 
   7   9   9       22.70       22.11     11.88 o 
   9   9   9      188.51      200.17     14.88 o 
  11   9   9      146.88      136.50     14.20 o 
 -14  10   9        1.32        2.87     10.12 o 
 -12  10   9       13.46       34.79     16.15 o 
 -10  10   9     1700.93     2034.54    148.41 o 
  -8  10   9      744.05      862.29     41.62 o 
  -6  10   9      328.21      314.05     16.59 o 
  -4  10   9      114.43      118.12     12.52 o 
  -2  10   9      462.48      450.89     16.77 o 
   0  10   9      719.86      691.48     22.24 o 
   2  10   9      329.73      307.19     18.29 o 
   4  10   9      471.32      448.81     19.01 o 
   6  10   9       23.65       30.09     14.31 o 
   8  10   9      284.96      255.25     20.15 o 
  10  10   9       46.52       57.88     14.30 o 
  12  10   9        4.76       -1.71     12.54 o 
 -15  11   9       78.15       94.08     12.05 o 
 -13  11   9      409.55      420.76     13.58 o 
 -11  11   9      485.68      531.68     29.64 o 
  -9  11   9      277.37      303.75     17.95 o 
  -7  11   9      135.50      174.00     14.75 o 
  -5  11   9      774.03      804.75     24.37 o 
  -3  11   9      774.76      786.05     29.05 o 
  -1  11   9       11.74        7.64     11.96 o 
   1  11   9       69.27       66.73     15.53 o 
   3  11   9      794.18      771.77     23.75 o 
   5  11   9      329.32      322.25     18.40 o 
   7  11   9        5.43       11.04     12.84 o 
   9  11   9      174.83      166.62     16.46 o 
  11  11   9        0.77       -0.98     10.71 o 
 -14  12   9        0.12        1.56      9.05 o 
 -12  12   9       22.38       28.26     12.93 o 
 -10  12   9      349.05      327.53     16.36 o 
  -8  12   9       24.19       39.74     14.70 o 
  -6  12   9      466.82      506.95     18.51 o 
  -4  12   9      109.88      119.78     13.13 o 
  -2  12   9       32.80       32.69     11.69 o 
   0  12   9      656.25      626.33     21.71 o 
   2  12   9       74.16       72.19     15.14 o 
   4  12   9       77.29       68.91     11.97 o 
   6  12   9       42.07       48.74     13.41 o 
   8  12   9        9.16       14.19     14.78 o 
  10  12   9        6.20        1.24     11.07 o 
 -13  13   9      197.42      188.92     10.88 o 
 -11  13   9        9.48       10.75     12.08 o 
  -9  13   9      112.21      108.72     14.56 o 
  -7  13   9       15.35       17.86     11.40 o 
  -5  13   9      120.65      134.75     12.91 o 
  -3  13   9       60.36       78.28     12.10 o 
  -1  13   9      158.90      198.49     13.15 o 
   1  13   9       66.96       82.47     14.86 o 
   3  13   9      180.85      165.23     13.28 o 
   5  13   9      358.03      344.77     16.32 o 
   7  13   9      131.20      115.39     16.29 o 
   9  13   9       65.12       64.43     10.97 o 
 -10  14   9      210.92      212.39     12.61 o 
  -8  14   9        1.38        6.42     12.16 o 
  -6  14   9       13.86       22.41     11.61 o 
  -4  14   9      178.62      203.64     12.54 o 
  -2  14   9      112.74      111.13     11.89 o 
   0  14   9       87.42       68.43     12.71 o 
   2  14   9       56.09       57.16     11.03 o 
   4  14   9       17.61       17.56     14.25 o 
   6  14   9        0.06       -0.45     11.83 o 
   8  14   9       35.40       23.32     10.26 o 
  -9  15   9       30.56       34.52      9.97 o 
  -7  15   9       11.39       11.92     11.24 o 
  -5  15   9        0.59        2.97     10.62 o 
  -3  15   9       37.22       26.92     10.18 o 
  -1  15   9       10.66        9.77      8.66 o 
   1  15   9      772.71      790.30     18.16 o 
   3  15   9      382.83      345.94     16.80 o 
   5  15   9       20.91       23.76     11.49 o 
   7  15   9       15.04       14.07      9.27 o 
  -8  16   9       24.34       36.51     10.74 o 
  -6  16   9       48.73       81.06     10.36 o 
  -4  16   9      134.13      159.28     10.39 o 
  -2  16   9      452.77      481.40     13.98 o 
   0  16   9       16.86       17.80     10.05 o 
   2  16   9        3.88        6.79      9.15 o 
   4  16   9       14.49       24.41     10.41 o 
  -5  17   9        2.50       11.98     15.24 o 
  -3  17   9        4.44        5.25     11.54 o 
  -1  17   9       38.13       35.22     10.08 o 
   1  17   9       55.10       47.69     13.10 o 
   3  17   9       24.26       16.42     10.87 o 
 -16   0  10      400.23      450.70     29.49 o 
 -14   0  10      386.95      443.70     33.23 o 
 -12   0  10      220.27      176.61     21.50 o 
 -10   0  10       10.04       33.85     18.46 o 
  -8   0  10      499.63      507.37     31.51 o 
  -6   0  10     1680.38     1760.78     31.43 o 
  -4   0  10     8943.82     8424.50     84.83 o 
  -2   0  10      413.18      424.29     15.14 o 
   0   0  10      468.22      466.13     13.34 o 
   2   0  10       87.56      106.93     11.08 o 
   4   0  10        6.44        7.74     12.90 o 
   6   0  10      202.73      187.25     65.21 o 
   8   0  10      519.59      424.53     33.65 o 
  10   0  10      122.83      153.47     27.27 o 
  12   0  10        2.06        7.73     21.67 o 
  14   0  10       92.99       87.65     19.00 o 
 -17   1  10        0.44        6.73     12.04 o 
 -15   1  10      270.65      253.25     19.43 o 
 -13   1  10        0.28        8.27     14.54 o 
 -11   1  10      270.83      237.08     17.72 o 
  -9   1  10      358.72      352.71     21.60 o 
  -7   1  10      544.01      519.63     15.62 o 
  -5   1  10      170.52      171.56     10.67 o 
  -3   1  10     1532.93     1410.41     16.52 o 
  -1   1  10     2177.04     1944.36     25.46 o 
   1   1  10        1.28       -3.29      6.81 o 
   3   1  10     3653.58     3480.17     37.17 o 
   5   1  10      600.07      592.99     13.93 o 
   7   1  10      568.55      542.09     25.35 o 
   9   1  10      550.50      532.80     26.00 o 
  11   1  10       78.50       95.17     18.86 o 
  13   1  10       12.45       17.68     14.79 o 
  15   1  10        8.47       20.04     15.00 o 
 -18   2  10      171.28      184.34     17.57 o 
 -16   2  10       81.72       92.81     15.37 o 
 -14   2  10      479.85      554.19     24.40 o 
 -12   2  10      872.78      776.91     34.17 o 
 -10   2  10      102.38      118.31     15.81 o 
  -8   2  10       10.57        6.25     10.49 o 
  -6   2  10        6.13        1.08      8.67 o 
  -4   2  10      118.71      109.93      8.19 o 
  -2   2  10      397.55      420.70     10.30 o 
   0   2  10     1364.29     1282.93     16.29 o 
   2   2  10        5.83       18.00      8.37 o 
   4   2  10      115.64      126.42     10.25 o 
   6   2  10        1.11       12.04     13.85 o 
   8   2  10      254.68      265.92     21.81 o 
  10   2  10       41.26       32.52     17.87 o 
  12   2  10        6.38       -0.56     15.27 o 
  14   2  10       57.81       69.66     16.61 o 
 -17   3  10      108.78       95.99     19.06 o 
 -15   3  10       50.43       59.83     11.17 o 
 -13   3  10      295.22      343.45     15.72 o 
 -11   3  10      685.60      650.61     18.37 o 
  -9   3  10       21.97       24.93     14.26 o 
  -7   3  10     1031.28     1019.51     21.97 o 
  -5   3  10     1258.80     1159.35     21.82 o 
  -3   3  10       97.05       95.97      9.03 o 
  -1   3  10     1063.11      944.08     17.84 o 
   1   3  10     2642.42     2547.08     25.19 o 
   3   3  10      133.17      101.33      9.59 o 
   5   3  10      156.39      152.00     11.32 o 
   7   3  10       65.89       71.21     14.67 o 
   9   3  10       19.37       30.60     16.65 o 
  11   3  10       37.06       34.37     16.34 o 
  13   3  10      596.16      630.12     24.12 o 
  15   3  10        0.00       -4.27     14.43 o 
 -16   4  10       35.57       40.67     11.55 o 
 -14   4  10      175.35      218.27     16.30 o 
 -12   4  10      378.12      379.28     15.86 o 
 -10   4  10      924.32      877.90     20.05 o 
  -8   4  10     4158.82     4199.85     96.04 o 
  -6   4  10       81.49      102.32     10.56 o 
  -4   4  10     1837.55     1722.23     39.98 o 
  -2   4  10       22.27       38.46      8.37 o 
   0   4  10        7.75       12.50      8.59 o 
   2   4  10      436.02      440.21     12.17 o 
   4   4  10     1047.44     1012.81     22.87 o 
   6   4  10       75.17       78.16     12.39 o 
   8   4  10      589.01      701.64     26.61 o 
  10   4  10      111.09      107.26     18.00 o 
  12   4  10       12.67        7.69     23.94 o 
  14   4  10      127.98      141.34     20.75 o 
 -17   5  10        1.21        2.86     15.42 o 
 -15   5  10       13.99       16.26     10.07 o 
 -13   5  10      559.03      540.80     20.28 o 
 -11   5  10      139.36      122.94     15.99 o 
  -9   5  10      259.22      254.32     16.54 o 
  -7   5  10     2284.58     2354.71     27.29 o 
  -5   5  10      848.73      860.01     27.62 o 
  -3   5  10     1278.56     1261.83     17.50 o 
  -1   5  10      116.45      128.30      9.35 o 
   1   5  10      165.94      179.86     10.06 o 
   3   5  10      211.04      229.76     10.56 o 
   5   5  10     4438.02     4676.79     54.94 o 
   7   5  10       15.90       10.62     11.35 o 
   9   5  10     1787.14     1645.20     53.94 o 
  11   5  10      206.19      217.84     28.52 o 
  13   5  10      281.90      250.32     25.10 o 
 -16   6  10        0.07       12.89     10.42 o 
 -14   6  10        0.28        1.14     12.47 o 
 -12   6  10       13.09       12.15     13.97 o 
 -10   6  10     1321.75     1265.99     33.16 o 
  -8   6  10     1494.30     1480.03     27.32 o 
  -6   6  10     1130.78     1141.37     43.77 o 
  -4   6  10     2863.63     2901.63     52.43 o 
  -2   6  10      374.53      361.54     11.07 o 
   0   6  10        6.94       12.40      8.75 o 
   2   6  10      516.72      512.34     13.32 o 
   4   6  10       30.75       32.54     11.33 o 
   6   6  10       44.64       28.27     21.34 o 
   8   6  10      336.50      369.71     21.07 o 
  10   6  10        9.34       11.56     22.50 o 
  12   6  10       10.16        6.25     20.02 o 
  14   6  10        8.97        4.32     14.49 o 
 -15   7  10       79.40       84.69     10.21 o 
 -13   7  10      346.52      374.58     17.19 o 
 -11   7  10       33.15       45.25     14.00 o 
  -9   7  10      141.71      124.59     14.20 o 
  -7   7  10      831.72     1044.03     61.80 o 
  -5   7  10       67.80       72.19     11.87 o 
  -3   7  10        0.15       -4.59     10.75 o 
  -1   7  10        1.58        6.63     10.34 o 
   1   7  10      247.84      242.25     11.74 o 
   3   7  10      571.33      579.78     20.96 o 
   5   7  10     2917.15     3021.00    105.18 o 
   7   7  10        0.54        8.92     14.59 o 
   9   7  10      774.66      843.94     25.77 o 
  11   7  10      369.60      385.87     27.72 o 
  13   7  10       46.89       41.98     16.23 o 
 -16   8  10       27.23       37.98     15.55 o 
 -14   8  10      285.29      303.59     12.55 o 
 -12   8  10      348.46      327.98     16.39 o 
 -10   8  10        2.34        5.27     15.91 o 
  -8   8  10      436.07      452.27     17.88 o 
  -6   8  10     1236.99     1171.23     38.44 o 
  -4   8  10      114.21      114.59     11.43 o 
  -2   8  10      687.43      684.16     19.63 o 
   0   8  10        4.09       15.23     13.90 o 
   2   8  10      120.78      133.71     15.88 o 
   4   8  10       18.80       29.40     11.22 o 
   6   8  10        5.99       18.34     11.67 o 
   8   8  10        1.24        8.05     15.53 o 
  10   8  10      199.35      208.93     15.98 o 
  12   8  10        4.76        3.84     15.04 o 
 -15   9  10       84.39       93.12      8.81 o 
 -13   9  10      124.89      127.23     11.23 o 
 -11   9  10      908.55     1000.75     19.64 o 
  -9   9  10       93.94      105.32     12.28 o 
  -7   9  10      550.79      492.69     25.70 o 
  -5   9  10      335.64      330.03     15.88 o 
  -3   9  10      314.59      303.65     15.18 o 
  -1   9  10     1020.96     1053.50     25.90 o 
   1   9  10       49.84       45.79     14.51 o 
   3   9  10      395.14      356.14     18.06 o 
   5   9  10      660.30      685.85     20.25 o 
   7   9  10      100.77       97.51     12.20 o 
   9   9  10      235.33      241.25     16.96 o 
  11   9  10       41.54       48.25     15.46 o 
 -14  10  10       42.73       55.38      8.82 o 
 -12  10  10       39.64       47.86     10.95 o 
 -10  10  10      462.53      475.59     18.70 o 
  -8  10  10      990.58      926.85     24.65 o 
  -6  10  10       50.38       39.61     14.81 o 
  -4  10  10     1040.76      950.49     23.64 o 
  -2  10  10      211.58      201.53     17.95 o 
   0  10  10       15.87       25.33     14.71 o 
   2  10  10       73.75       74.30     14.91 o 
   4  10  10       13.95       32.48     13.14 o 
   6  10  10      194.91      215.29     16.05 o 
   8  10  10      229.12      247.55     18.01 o 
  10  10  10       57.79       81.41     17.45 o 
 -13  11  10      102.74       87.01     11.81 o 
 -11  11  10       21.45       28.25     14.00 o 
  -9  11  10      147.67      142.47     15.40 o 
  -7  11  10        8.77       11.22     14.70 o 
  -5  11  10       11.10       14.03     11.69 o 
  -3  11  10        6.82        0.09     11.50 o 
  -1  11  10      635.07      631.93     33.44 o 
   1  11  10      361.97      364.82     19.05 o 
   3  11  10      672.50      654.18     23.89 o 
   5  11  10      538.23      548.75     26.89 o 
   7  11  10        1.17       -3.26     15.02 o 
   9  11  10      605.58      632.82     19.23 o 
 -12  12  10       25.96       32.59     11.54 o 
 -10  12  10      171.06      169.24     13.79 o 
  -8  12  10      337.07      345.92     17.56 o 
  -6  12  10      195.91      187.82     16.56 o 
  -4  12  10      403.01      368.33     14.67 o 
  -2  12  10      234.51      230.03     15.46 o 
   0  12  10       16.97        5.50     14.81 o 
   2  12  10       13.86        8.61     13.16 o 
   4  12  10      121.58      132.12     12.56 o 
   6  12  10        2.50        6.48     11.87 o 
   8  12  10       12.45       15.87     11.87 o 
 -11  13  10       47.27       48.94     10.67 o 
  -9  13  10      115.33      117.19     12.86 o 
  -7  13  10      180.97      188.70     14.75 o 
  -5  13  10      153.24      183.27     13.82 o 
  -3  13  10       36.62       31.17     10.97 o 
  -1  13  10        7.41       12.37     12.59 o 
   1  13  10        0.53       -0.74     11.83 o 
   3  13  10      122.19      116.91     11.83 o 
   5  13  10       17.40       20.37     12.05 o 
   7  13  10       42.97       36.00     12.73 o 
 -10  14  10       67.76       67.20     10.23 o 
  -8  14  10       44.90       50.23     11.44 o 
  -6  14  10        1.63        4.33     11.53 o 
  -4  14  10        1.71       -3.91     11.07 o 
  -2  14  10        1.10        3.26     11.80 o 
   0  14  10       50.11       42.73     11.67 o 
   2  14  10        0.03       -1.41      9.63 o 
   4  14  10      205.05      233.01     14.78 o 
   6  14  10       26.47       24.13     10.43 o 
  -9  15  10       26.31       32.36     16.27 o 
  -7  15  10       24.21       25.46      9.70 o 
  -5  15  10        2.34        2.96      8.86 o 
  -3  15  10      148.51      138.22     10.84 o 
  -1  15  10       48.66       44.96      9.19 o 
   1  15  10       24.29       25.74      9.75 o 
   3  15  10      104.35       93.56     11.76 o 
   5  15  10      160.33      141.54     10.89 o 
  -6  16  10        1.48       15.02     13.55 o 
  -4  16  10      123.38      142.87     13.01 o 
  -2  16  10      277.68      301.48     16.56 o 
   0  16  10      121.54      126.43      9.33 o 
   2  16  10       45.30       40.52      9.42 o 
 -17   1  11       23.94       20.96     15.77 o 
 -15   1  11        2.44        0.01     15.28 o 
 -13   1  11        7.61        4.70     16.51 o 
 -11   1  11       39.08       50.08     18.59 o 
  -9   1  11      695.54      643.96     30.87 o 
  -7   1  11      856.18      788.95     20.98 o 
  -5   1  11        2.83        0.06     10.31 o 
  -3   1  11       33.98       23.37      8.33 o 
  -1   1  11      284.32      295.54     10.19 o 
   1   1  11      561.52      621.46     12.26 o 
   3   1  11      119.72      135.66      9.93 o 
   5   1  11     2005.71     1833.94     31.57 o 
   7   1  11     2111.40     2034.76     41.30 o 
   9   1  11      220.47      213.91     20.80 o 
  11   1  11       15.83       21.24     15.32 o 
  13   1  11       59.89       61.68     12.81 o 
 -16   2  11        1.41       -0.73     11.86 o 
 -14   2  11       53.98       20.20     15.81 o 
 -12   2  11      367.24      426.41     32.22 o 
 -10   2  11     4189.48     4075.89     78.70 o 
  -8   2  11     3998.41     3684.51     70.83 o 
  -6   2  11      401.65      437.87     17.20 o 
  -4   2  11      141.34      141.67      9.99 o 
  -2   2  11     1453.91     1448.83     22.74 o 
   0   2  11      291.03      280.60     13.38 o 
   2   2  11      114.42      109.55     10.12 o 
   4   2  11     1153.09     1064.07     17.97 o 
   6   2  11     2553.84     2399.31     35.40 o 
   8   2  11     1404.83     1382.52     35.21 o 
  10   2  11       11.20       18.37     16.55 o 
  12   2  11       26.60       22.50     13.68 o 
  14   2  11      107.60      119.78     16.42 o 
 -17   3  11        6.16        9.28     15.24 o 
 -15   3  11       70.33       75.03     14.51 o 
 -13   3  11      178.70      197.31     16.18 o 
 -11   3  11       79.72       93.76     15.59 o 
  -9   3  11        0.72       -2.70     12.10 o 
  -7   3  11     1378.14     1249.11     24.68 o 
  -5   3  11     1001.13      819.23     17.96 o 
  -3   3  11      659.35      655.04     20.19 o 
  -1   3  11      110.83      103.08      9.74 o 
   1   3  11      525.53      540.98     13.19 o 
   3   3  11      567.09      520.04     13.63 o 
   5   3  11     1575.17     1469.95     35.22 o 
   7   3  11      959.35      957.12     55.10 o 
   9   3  11     1259.08     1200.71     91.33 o 
  11   3  11       13.29       10.36     15.34 o 
  13   3  11      353.11      335.68     24.57 o 
 -16   4  11        1.25       13.47     18.92 o 
 -14   4  11      305.73      315.05     28.83 o 
 -12   4  11      126.46      131.17     12.82 o 
 -10   4  11      293.80      265.41     14.70 o 
  -8   4  11       76.63       87.64     10.86 o 
  -6   4  11        0.33        6.02     11.13 o 
  -4   4  11      225.02      244.76     11.79 o 
  -2   4  11       59.44       39.03      9.26 o 
   0   4  11     2139.62     1960.98     20.46 o 
   2   4  11      230.06      238.05     11.57 o 
   4   4  11      122.32      113.29     11.75 o 
   6   4  11      253.58      262.61     17.66 o 
   8   4  11       51.83       43.07     16.62 o 
  10   4  11       76.06       91.75     15.73 o 
  12   4  11        0.86       -5.67     21.26 o 
 -15   5  11        0.81        7.76     20.40 o 
 -13   5  11      500.68      563.42     16.10 o 
 -11   5  11      246.40      242.05     14.00 o 
  -9   5  11     2338.10     2437.49     29.64 o 
  -7   5  11     1328.01     1231.82     23.01 o 
  -5   5  11     2536.60     2491.22     51.20 o 
  -3   5  11      278.08      213.24     11.61 o 
  -1   5  11        2.17       10.60      9.11 o 
   1   5  11      510.62      455.56     12.78 o 
   3   5  11     1422.75     1438.25     21.62 o 
   5   5  11      299.93      288.97     14.81 o 
   7   5  11     1214.20     1307.41     37.96 o 
   9   5  11      332.14      346.39     32.89 o 
  11   5  11        6.86       20.59     19.91 o 
  13   5  11       94.72       84.01     17.59 o 
 -16   6  11       57.89       66.93     16.70 o 
 -14   6  11      482.43      498.13     13.94 o 
 -12   6  11        0.40        1.84     11.04 o 
 -10   6  11        8.57       12.11     11.65 o 
  -8   6  11      408.58      414.00     15.81 o 
  -6   6  11     1055.39     1042.60     24.96 o 
  -4   6  11     3040.05     2868.83     42.43 o 
  -2   6  11      560.32      499.37     15.26 o 
   0   6  11     4224.99     3991.29     43.68 o 
   2   6  11     1068.90     1083.44     18.49 o 
   4   6  11      930.77      987.83     22.52 o 
   6   6  11        4.09        8.37     18.24 o 
   8   6  11     1669.68     1781.55     52.61 o 
  10   6  11      395.38      430.33     31.39 o 
  12   6  11        2.06       -2.27     18.57 o 
 -15   7  11        0.01        1.25     15.22 o 
 -13   7  11       19.35       18.16     10.31 o 
 -11   7  11       17.31       10.92     11.53 o 
  -9   7  11     1368.99     1500.50     34.21 o 
  -7   7  11     6565.81     6394.97     67.90 o 
  -5   7  11        7.82       14.20     13.61 o 
  -3   7  11     3113.94     2908.44    100.63 o 
  -1   7  11       51.76       51.42     10.76 o 
   1   7  11      631.66      646.85     18.54 o 
   3   7  11      892.34      852.42     23.67 o 
   5   7  11     1415.93     1489.59     33.35 o 
   7   7  11      771.79      894.13     25.46 o 
   9   7  11       59.27       94.53     23.48 o 
  11   7  11       13.80       13.79     17.14 o 
 -14   8  11        5.17       10.14      9.55 o 
 -12   8  11       21.61       27.24     10.44 o 
 -10   8  11      237.61      232.39     13.42 o 
  -8   8  11      373.74      428.78     23.38 o 
  -6   8  11      218.20      204.56     16.61 o 
  -4   8  11     2075.30     1969.72     46.72 o 
  -2   8  11      388.77      333.26     18.31 o 
   0   8  11     5055.03     4797.31     92.67 o 
   2   8  11     1699.48     1645.28     38.38 o 
   4   8  11     2000.00     2077.32     44.23 o 
   6   8  11      291.62      318.25     17.31 o 
   8   8  11     1280.41     1409.78     36.49 o 
  10   8  11      528.97      577.17     26.16 o 
 -13   9  11        0.19       -3.14      8.81 o 
 -11   9  11       52.43       57.19     10.50 o 
  -9   9  11      140.68      130.19     14.30 o 
  -7   9  11       95.15      117.67     15.78 o 
  -5   9  11       57.57       39.46     14.49 o 
  -3   9  11        9.76       -3.47     14.46 o 
  -1   9  11      321.46      320.24     18.97 o 
   1   9  11      527.41      523.52     20.45 o 
   3   9  11     1002.01     1109.55     24.81 o 
   5   9  11      780.06      859.02     26.99 o 
   7   9  11        1.09        8.27     12.19 o 
   9   9  11      250.56      257.51     16.29 o 
 -14  10  11        4.15        5.87     14.25 o 
 -12  10  11       93.13       94.71     12.03 o 
 -10  10  11      171.62      172.40     21.07 o 
  -8  10  11        2.89        0.25     13.76 o 
  -6  10  11        1.57        0.93     14.15 o 
  -4  10  11       34.15       44.77     15.47 o 
  -2  10  11       50.39       49.27     15.56 o 
   0  10  11      189.61      192.98     18.62 o 
   2  10  11       95.33      105.59     15.36 o 
   4  10  11      936.03     1015.56     22.66 o 
   6  10  11     1080.89     1175.22     63.46 o 
   8  10  11        4.43       12.84     19.42 o 
 -13  11  11       11.72        0.55     10.63 o 
 -11  11  11       10.79        1.93     11.63 o 
  -9  11  11      255.15      260.82     14.70 o 
  -7  11  11      246.40      265.51     16.49 o 
  -5  11  11     1090.69     1075.61     32.27 o 
  -3  11  11       17.87       25.23     12.82 o 
  -1  11  11     1402.52     1434.68     28.37 o 
   1  11  11      585.65      595.15     21.74 o 
   3  11  11       25.74       22.19     12.74 o 
   5  11  11       29.66       23.90     12.47 o 
   7  11  11       18.64       13.57     20.27 o 
   9  11  11      818.77      846.58     24.58 o 
 -12  12  11        6.78        2.91     10.84 o 
 -10  12  11       29.03       29.91     11.17 o 
  -8  12  11       14.87        8.78     11.68 o 
  -6  12  11      592.74      614.35     19.45 o 
  -4  12  11      944.94      928.77     32.39 o 
  -2  12  11        0.96        5.85     12.72 o 
   0  12  11      181.33      195.50     14.05 o 
   2  12  11        0.03       -0.24     12.27 o 
   4  12  11       19.31       27.91     11.96 o 
   6  12  11        0.03        7.38     12.41 o 
   8  12  11       33.34       41.85     14.56 o 
  -9  13  11       48.64       41.82     10.15 o 
  -7  13  11        0.12        0.87     11.19 o 
  -5  13  11      611.58      625.66     18.10 o 
  -3  13  11      341.91      370.51     17.98 o 
  -1  13  11       37.58       47.16     11.66 o 
   1  13  11       95.60       86.66     11.38 o 
   3  13  11       39.90       49.20      9.35 o 
   5  13  11        1.94       13.62     11.64 o 
   7  13  11        9.89       14.61     11.36 o 
  -8  14  11       54.82       61.40      9.28 o 
  -6  14  11       42.46       43.12     10.37 o 
  -4  14  11       49.24       63.13     11.98 o 
  -2  14  11       72.77       82.32     11.01 o 
   0  14  11      203.12      225.10     10.90 o 
   2  14  11       34.56       23.43      8.29 o 
   4  14  11        2.95       13.39     10.05 o 
   6  14  11        0.84        0.57     10.60 o 
  -5  15  11        1.76        6.83     11.13 o 
  -3  15  11        1.44        2.59      8.04 o 
  -1  15  11       53.33       60.39      9.06 o 
   1  15  11       36.44       50.92      8.55 o 
   3  15  11       12.72       19.48     11.33 o 
 -16   0  12      204.10      293.42     20.23 o 
 -14   0  12     1074.19     1122.59     39.92 o 
 -12   0  12      192.24      178.80     29.03 o 
 -10   0  12     1342.99     1357.32     49.01 o 
  -8   0  12       35.63       65.52     27.68 o 
  -6   0  12     1501.46     1381.89     85.06 o 
  -4   0  12       55.16       51.23     13.63 o 
  -2   0  12      229.92      212.11     16.14 o 
   0   0  12        2.31        5.09     11.31 o 
   2   0  12        4.57        4.55     14.39 o 
   4   0  12      658.37      637.12     22.14 o 
   6   0  12      390.33      367.20     32.85 o 
   8   0  12      166.68      184.54     27.37 o 
  10   0  12      115.81      122.27     23.91 o 
  12   0  12      105.91      119.40     20.34 o 
 -15   1  12      117.61      103.38     17.11 o 
 -13   1  12      172.12      181.82     24.02 o 
 -11   1  12      376.97      376.27     23.80 o 
  -9   1  12     1169.76     1251.06     49.47 o 
  -7   1  12     4387.54     4017.06     54.35 o 
  -5   1  12      739.82      652.82     21.54 o 
  -3   1  12     1957.34     1663.10     21.71 o 
  -1   1  12      129.18       87.47     10.43 o 
   1   1  12      581.04      582.53     14.87 o 
   3   1  12      352.15      313.31     13.19 o 
   5   1  12     1069.42     1035.09     25.77 o 
   7   1  12        1.14       -1.26     17.51 o 
   9   1  12      605.51      668.67     25.79 o 
  11   1  12        0.12       -1.89     13.16 o 
 -16   2  12       49.13       25.39     16.69 o 
 -14   2  12      168.64      196.23     16.52 o 
 -12   2  12       21.67       22.19     16.72 o 
 -10   2  12     1277.40     1248.04     69.56 o 
  -8   2  12      695.74      676.47     27.42 o 
  -6   2  12      221.09      190.26     16.48 o 
  -4   2  12       20.39       22.08     10.77 o 
  -2   2  12      327.55      280.08     11.92 o 
   0   2  12       14.46       15.47      9.98 o 
   2   2  12     1182.78     1079.08     23.14 o 
   4   2  12      432.49      383.12     17.11 o 
   6   2  12       22.35       16.09     18.06 o 
   8   2  12      110.55      138.85     19.83 o 
  10   2  12      128.60      126.07     16.72 o 
  12   2  12       12.07       10.53     11.13 o 
 -15   3  12       25.08       28.07     20.26 o 
 -13   3  12      417.09      386.51     20.07 o 
 -11   3  12      240.20      270.37     30.08 o 
  -9   3  12      335.03      297.27     22.46 o 
  -7   3  12      694.24      822.84     22.12 o 
  -5   3  12      558.08      492.22     19.86 o 
  -3   3  12      272.85      246.13     12.27 o 
  -1   3  12      144.81      115.25     11.06 o 
   1   3  12     1260.59     1178.95     18.96 o 
   3   3  12      518.27      482.34     14.46 o 
   5   3  12      433.25      381.93     22.87 o 
   7   3  12     1632.34     1606.41     36.09 o 
   9   3  12       30.84       29.76     15.74 o 
  11   3  12       62.82       48.55     13.30 o 
 -16   4  12      456.20      576.38     23.95 o 
 -14   4  12        4.23       11.43     21.44 o 
 -12   4  12      279.01      285.83     18.62 o 
 -10   4  12       84.12       84.13     13.56 o 
  -8   4  12      648.13      685.95     18.18 o 
  -6   4  12       37.30       38.12     11.82 o 
  -4   4  12      264.13      241.14     13.16 o 
  -2   4  12       96.50       75.06     10.44 o 
   0   4  12        0.53       -0.46     10.07 o 
   2   4  12       14.77       24.21     10.48 o 
   4   4  12      143.13      146.59     12.56 o 
   6   4  12        0.90        5.47     14.17 o 
   8   4  12      124.87      116.31     16.46 o 
  10   4  12      405.45      425.83     18.26 o 
  12   4  12      101.74      133.83     18.64 o 
 -15   5  12       78.42       37.88     17.87 o 
 -13   5  12        4.89       11.31     22.37 o 
 -11   5  12      527.88      533.66     32.18 o 
  -9   5  12       56.08       40.61     13.43 o 
  -7   5  12      621.13      660.69     18.28 o 
  -5   5  12       81.83       94.40     12.76 o 
  -3   5  12     1139.61     1057.14     32.04 o 
  -1   5  12     3813.12     3647.46     29.40 o 
   1   5  12      225.80      223.82     11.98 o 
   3   5  12     1267.72     1228.12     20.42 o 
   5   5  12       17.54       28.77     11.85 o 
   7   5  12      260.73      261.76     29.26 o 
   9   5  12      158.69      151.51     25.52 o 
  11   5  12       11.71       20.47     18.78 o 
 -14   6  12      148.55      164.11     21.20 o 
 -12   6  12      160.08      157.91     18.43 o 
 -10   6  12      453.95      425.16     22.84 o 
  -8   6  12        9.69        8.16     13.03 o 
  -6   6  12       17.01       13.48     11.58 o 
  -4   6  12      113.57      107.75     13.08 o 
  -2   6  12     1216.58     1151.55     19.66 o 
   0   6  12      435.42      449.84     13.48 o 
   2   6  12     1354.13     1396.53     29.65 o 
   4   6  12      149.45      157.60     13.14 o 
   6   6  12       47.99       58.63     13.72 o 
   8   6  12        0.02        2.35     22.11 o 
  10   6  12       14.86       14.93     19.02 o 
 -13   7  12       44.10       35.25     12.67 o 
 -11   7  12        5.63        8.49     14.99 o 
  -9   7  12      805.64      880.13     22.04 o 
  -7   7  12      360.60      370.26     18.46 o 
  -5   7  12       58.90       56.61     14.34 o 
  -3   7  12       68.56       65.01     15.06 o 
  -1   7  12     1707.98     1720.77     50.67 o 
   1   7  12     1285.87     1250.37     27.19 o 
   3   7  12      103.95       95.45     15.33 o 
   5   7  12      551.20      579.42     20.16 o 
   7   7  12      198.79      245.60     28.34 o 
   9   7  12      718.83      765.48     31.74 o 
 -14   8  12       74.42       63.92     16.66 o 
 -12   8  12       38.34       39.70     10.37 o 
 -10   8  12       44.45       48.51     12.20 o 
  -8   8  12      110.06      123.67     14.10 o 
  -6   8  12      746.49      746.66     23.21 o 
  -4   8  12      141.56      144.82     15.59 o 
  -2   8  12       28.18       38.16     19.54 o 
   0   8  12       63.06       66.06     19.30 o 
   2   8  12      136.44      133.06     15.25 o 
   4   8  12        0.87        7.51     13.36 o 
   6   8  12       15.79       17.49     12.75 o 
   8   8  12      250.05      269.03     23.29 o 
 -13   9  12       36.01       30.32     11.33 o 
 -11   9  12       32.90       15.72      8.98 o 
  -9   9  12      300.05      322.51     11.67 o 
  -7   9  12       62.15       53.05     13.69 o 
  -5   9  12      604.22      553.18     26.41 o 
  -3   9  12     1368.10     1309.04     35.72 o 
  -1   9  12       46.67       54.28     20.00 o 
   1   9  12      892.74      889.73     30.23 o 
   3   9  12      390.57      403.28     22.48 o 
   5   9  12      359.53      387.03     21.67 o 
   7   9  12        0.51       -3.73     17.94 o 
 -12  10  12       28.85       37.34     11.82 o 
 -10  10  12       32.96       29.48     11.26 o 
  -8  10  12       82.74       98.41     13.64 o 
  -6  10  12      133.83      142.79     14.57 o 
  -4  10  12        9.31        9.20     17.68 o 
  -2  10  12       68.92       82.43     14.86 o 
   0  10  12        3.84        3.98     17.94 o 
   2  10  12       23.90       29.93     16.29 o 
   4  10  12       42.76       49.06     12.38 o 
   6  10  12        0.07       -0.44     13.96 o 
   8  10  12       14.02       10.07     13.16 o 
 -11  11  12        8.37       17.30     11.24 o 
  -9  11  12       81.44       78.20      9.76 o 
  -7  11  12      150.63      158.45     13.40 o 
  -5  11  12       96.32      106.86     18.43 o 
  -3  11  12        2.06        7.27     14.76 o 
  -1  11  12       88.59       97.96     12.60 o 
   1  11  12       15.77       14.81     11.76 o 
   3  11  12       66.11       71.41     15.62 o 
   5  11  12      223.53      237.74     16.89 o 
   7  11  12        0.99       -2.09     13.98 o 
 -10  12  12        2.36        4.43     16.50 o 
  -8  12  12       75.71       84.48     10.65 o 
  -6  12  12      403.87      418.42     21.03 o 
  -4  12  12      658.10      769.24     25.94 o 
  -2  12  12       53.53       65.06     13.74 o 
   0  12  12        1.19        4.76     10.54 o 
   2  12  12       64.93       73.17     10.25 o 
   4  12  12        3.27        8.08     13.23 o 
   6  12  12        1.47       -2.90     13.96 o 
  -9  13  12        2.84        4.40     13.86 o 
  -7  13  12        5.47       17.68     12.42 o 
  -5  13  12       91.67       84.10     15.58 o 
  -3  13  12        0.03       -0.51     12.10 o 
  -1  13  12        5.21        6.27     11.92 o 
   1  13  12        4.95       -7.57      8.10 o 
   3  13  12       15.49       24.73     10.89 o 
   5  13  12        0.24       -8.11     11.12 o 
  -6  14  12      163.67      198.12     13.53 o 
  -4  14  12        3.36       -4.16     12.25 o 
  -2  14  12        9.16       11.52      9.93 o 
   0  14  12        0.11       -2.38      8.29 o 
   2  14  12       48.82       56.16     12.52 o 
 -15   1  13       29.49       45.93     11.26 o 
 -13   1  13        8.04        4.80     15.88 o 
 -11   1  13        3.19        5.68     17.12 o 
  -9   1  13     1116.19     1089.77     32.15 o 
  -7   1  13        7.38       -0.73     18.76 o 
  -5   1  13     1294.23     1146.47     26.59 o 
  -3   1  13      127.62      138.38     13.22 o 
  -1   1  13        2.66       -0.59      9.87 o 
   1   1  13       15.46       26.29     11.88 o 
   3   1  13      331.52      316.12     15.07 o 
   5   1  13       23.74       16.03     18.80 o 
   7   1  13      195.92      200.75     29.79 o 
   9   1  13       19.19        8.88     15.06 o 
  11   1  13      142.90      156.25     12.86 o 
 -14   2  13       33.02       50.94     14.00 o 
 -12   2  13      776.85      813.88     25.92 o 
 -10   2  13      517.10      472.04     23.66 o 
  -8   2  13       25.06       33.98     18.60 o 
  -6   2  13       89.69       72.90     14.79 o 
  -4   2  13       42.59       28.48     12.07 o 
  -2   2  13      285.31      241.79     12.31 o 
   0   2  13      189.92      183.41     12.15 o 
   2   2  13      193.27      194.48     13.63 o 
   4   2  13      469.84      459.47     19.89 o 
   6   2  13      214.91      218.29     20.80 o 
   8   2  13      338.82      375.98     43.85 o 
  10   2  13       26.34       46.57     21.45 o 
 -15   3  13       22.01       14.62     15.67 o 
 -13   3  13      109.71      100.56     14.32 o 
 -11   3  13        7.06        1.42     16.31 o 
  -9   3  13      707.53      629.38     25.97 o 
  -7   3  13      823.58      761.56     22.53 o 
  -5   3  13     5840.94     5355.10     79.84 o 
  -3   3  13     1281.02     1159.69     45.02 o 
  -1   3  13      357.41      331.25     13.20 o 
   1   3  13     1751.21     1706.20     22.00 o 
   3   3  13     1920.39     1944.72     52.04 o 
   5   3  13      142.86      142.46     15.58 o 
   7   3  13      780.52      756.78     29.01 o 
   9   3  13       27.08       42.02     13.72 o 
  11   3  13      527.52      550.49     25.38 o 
 -14   4  13        3.05       -7.49     18.97 o 
 -12   4  13       84.12       72.59     14.12 o 
 -10   4  13       61.49       41.99     16.53 o 
  -8   4  13      489.96      507.96     21.42 o 
  -6   4  13       75.88       66.56     12.74 o 
  -4   4  13       78.93       59.52     12.79 o 
  -2   4  13      384.67      322.52     14.17 o 
   0   4  13      795.98      734.38     16.10 o 
   2   4  13       77.87       69.61     10.69 o 
   4   4  13       20.36        7.05     13.47 o 
   6   4  13       11.76       13.76     15.83 o 
   8   4  13      193.54      204.60     19.42 o 
  10   4  13       73.61       83.30     19.49 o 
 -13   5  13        5.74       11.97     19.76 o 
 -11   5  13        0.00       10.07     21.13 o 
  -9   5  13      104.17       89.81     13.20 o 
  -7   5  13      109.32       98.51     12.41 o 
  -5   5  13     1005.73      999.48     21.15 o 
  -3   5  13      299.53      266.76     13.34 o 
  -1   5  13      592.50      571.43     16.26 o 
   1   5  13      658.51      653.07     15.29 o 
   3   5  13      452.16      425.18     16.21 o 
   5   5  13      243.44      253.94     16.17 o 
   7   5  13      819.18      855.76     28.18 o 
   9   5  13        2.17        2.40     20.31 o 
 -14   6  13       43.59       39.17     13.42 o 
 -12   6  13       12.49       15.95     19.07 o 
 -10   6  13       38.80       36.58     15.24 o 
  -8   6  13      139.21      141.88     14.70 o 
  -6   6  13      416.46      469.72     16.59 o 
  -4   6  13       52.40       42.50     12.40 o 
  -2   6  13      118.10      104.41     11.41 o 
   0   6  13      206.90      209.68     12.97 o 
   2   6  13        0.10        9.99     10.25 o 
   4   6  13      197.33      206.35     13.17 o 
   6   6  13      405.14      454.80     31.01 o 
   8   6  13      582.75      629.08     29.97 o 
  10   6  13       28.37       37.36     14.40 o 
 -13   7  13        0.27       -8.99     10.43 o 
 -11   7  13      116.95       96.08     13.56 o 
  -9   7  13      418.10      422.08     21.13 o 
  -7   7  13      954.68     1008.80     32.10 o 
  -5   7  13      685.10      713.33     25.66 o 
  -3   7  13      333.49      369.25     31.06 o 
  -1   7  13        0.30        6.34     10.37 o 
   1   7  13      407.59      410.86     18.92 o 
   3   7  13       20.95       21.54     13.49 o 
   5   7  13      184.00      190.57     14.33 o 
   7   7  13       12.50       16.08     18.45 o 
   9   7  13       29.60       27.36     14.95 o 
 -12   8  13       62.08       55.92      8.59 o 
 -10   8  13      114.78      118.69     11.74 o 
  -8   8  13        1.57       12.81     11.81 o 
  -6   8  13       10.71       19.51     12.94 o 
  -4   8  13      883.72      845.48     28.98 o 
  -2   8  13      819.27      727.48     39.82 o 
   0   8  13      133.67      109.63     20.17 o 
   2   8  13      228.00      222.38     20.86 o 
   4   8  13      839.50      937.34     31.06 o 
   6   8  13       20.80       21.15     11.78 o 
 -11   9  13       12.23       25.26     11.31 o 
  -9   9  13       52.67       60.84     10.83 o 
  -7   9  13        9.57       20.33     15.63 o 
  -5   9  13      414.80      376.48     22.20 o 
  -3   9  13       60.32       54.04     18.37 o 
  -1   9  13        7.02       11.55     17.27 o 
   1   9  13        0.97        5.56     16.65 o 
   3   9  13        5.97       13.45     15.65 o 
   5   9  13      311.88      329.70     19.06 o 
 -10  10  13       30.60       42.04     16.95 o 
  -8  10  13       46.17       45.79     14.30 o 
  -6  10  13        8.27       18.83     16.13 o 
  -4  10  13       34.88       25.52     17.42 o 
  -2  10  13        6.60        0.42     16.85 o 
   0  10  13      366.11      385.79     21.97 o 
   2  10  13      527.68      604.15     22.97 o 
   4  10  13        0.57        7.45     10.29 o 
   6  10  13      124.76      152.65     16.47 o 
  -9  11  13        1.72       -5.03     17.69 o 
  -7  11  13      374.00      427.37     19.09 o 
  -5  11  13      344.99      371.42     20.20 o 
  -3  11  13      384.41      406.83     21.18 o 
  -1  11  13       11.39        1.52     12.95 o 
   1  11  13       36.78       32.87     14.38 o 
   3  11  13        2.08        2.38      9.72 o 
   5  11  13       50.62       53.85     15.30 o 
  -8  12  13       51.15       53.12     16.72 o 
  -6  12  13      116.33      124.84     13.93 o 
  -4  12  13       82.79       74.27     14.57 o 
  -2  12  13       39.04       25.03     13.94 o 
   0  12  13      167.12      199.95     13.34 o 
   2  12  13       85.74      103.73      9.69 o 
   4  12  13        0.10       -7.47     11.26 o 
  -5  13  13      208.85      242.69     14.22 o 
  -3  13  13      117.28      111.73     13.11 o 
  -1  13  13       19.08       23.63     11.57 o 
   1  13  13       70.55       94.95     14.65 o 
 -14   0  14       82.17       89.53     15.86 o 
 -12   0  14       30.18       22.15     19.93 o 
 -10   0  14      141.52      161.19     26.22 o 
  -8   0  14        1.90       -3.22     24.66 o 
  -6   0  14       20.83       18.80     28.66 o 
  -4   0  14     1630.43     1354.80     51.25 o 
  -2   0  14      819.67      746.40     29.11 o 
   0   0  14        6.04        3.81     19.06 o 
   2   0  14     1276.03     1101.77     33.05 o 
   4   0  14      120.33       55.34     25.61 o 
   6   0  14       24.51        8.27     22.96 o 
   8   0  14       17.86        1.94     19.56 o 
  10   0  14        6.00       -3.82     13.68 o 
 -13   1  14      142.98      154.23     14.71 o 
 -11   1  14        2.81       -5.48     15.62 o 
  -9   1  14      467.14      465.42     23.88 o 
  -7   1  14      113.87       91.01     19.92 o 
  -5   1  14      151.31      117.62     19.98 o 
  -3   1  14      370.29      298.05     23.12 o 
  -1   1  14     2442.21     2191.53     48.91 o 
   1   1  14       35.65       28.86     11.87 o 
   3   1  14      785.85      714.72     27.05 o 
   5   1  14      386.66      352.49     22.19 o 
   7   1  14      534.14      556.70     34.80 o 
   9   1  14      389.13      424.04     17.34 o 
 -14   2  14        6.44        5.81     14.90 o 
 -12   2  14       71.57       77.22     15.31 o 
 -10   2  14        0.44       -0.75     17.12 o 
  -8   2  14      491.60      474.72     24.75 o 
  -6   2  14       53.31       45.91     18.72 o 
  -4   2  14       68.47       60.87     15.36 o 
  -2   2  14      409.05      367.44     14.77 o 
   0   2  14      332.06      293.23     14.25 o 
   2   2  14      212.71      202.54     13.19 o 
   4   2  14       52.24       74.23     17.74 o 
   6   2  14       10.70        5.16     14.73 o 
   8   2  14        0.01        1.53     12.67 o 
  10   2  14       26.47       28.23     13.83 o 
 -13   3  14       82.98       77.82     17.92 o 
 -11   3  14        8.35        7.15     13.69 o 
  -9   3  14      141.74      146.63     18.35 o 
  -7   3  14      195.12      193.38     15.87 o 
  -5   3  14      327.09      309.85     17.39 o 
  -3   3  14      120.49      117.07     13.38 o 
  -1   3  14      208.21      197.40     11.90 o 
   1   3  14      154.09      156.24     12.75 o 
   3   3  14      177.55      185.01     15.69 o 
   5   3  14      457.42      443.08     45.77 o 
   7   3  14       31.67       41.46     13.81 o 
   9   3  14       22.02       25.73     16.46 o 
 -12   4  14       44.02       49.98     19.19 o 
 -10   4  14      173.87      193.23     16.17 o 
  -8   4  14      469.93      511.17     17.79 o 
  -6   4  14      336.42      353.07     18.19 o 
  -4   4  14        0.01        4.54     11.58 o 
  -2   4  14      327.07      268.20     13.58 o 
   0   4  14      125.06      107.52     11.01 o 
   2   4  14        1.30        7.55     11.48 o 
   4   4  14       78.55       84.22     13.44 o 
   6   4  14       24.66       28.36     12.90 o 
   8   4  14        6.84       23.81     17.77 o 
 -13   5  14       39.67       70.84     16.14 o 
 -11   5  14       33.85       48.63     19.24 o 
  -9   5  14       52.96       54.57     21.64 o 
  -7   5  14       17.59       11.03     10.11 o 
  -5   5  14        3.01        6.16     11.01 o 
  -3   5  14      392.10      375.08     15.76 o 
  -1   5  14      380.14      365.00     14.16 o 
   1   5  14      450.95      464.11     14.51 o 
   3   5  14       77.93       79.86     13.26 o 
   5   5  14      505.69      532.48     19.97 o 
   7   5  14       87.26       74.98     19.15 o 
   9   5  14       18.92       14.67     13.67 o 
 -12   6  14       82.81       77.59     16.87 o 
 -10   6  14      322.90      339.27     25.27 o 
  -8   6  14       48.81       53.71     11.97 o 
  -6   6  14      131.70      142.62     14.41 o 
  -4   6  14       18.83       19.79     11.18 o 
  -2   6  14        6.16        9.00     11.55 o 
   0   6  14       35.51       44.73     12.06 o 
   2   6  14        8.02       17.89     13.40 o 
   4   6  14       57.93       32.85     15.97 o 
   6   6  14        4.14       -4.47     18.58 o 
   8   6  14        0.07        4.54     14.23 o 
 -11   7  14       15.07       10.65     14.44 o 
  -9   7  14        0.49        5.21     12.27 o 
  -7   7  14      146.60      158.28     13.40 o 
  -5   7  14      382.08      376.53     16.88 o 
  -3   7  14       94.80      105.69     14.14 o 
  -1   7  14      278.99      294.40     16.42 o 
   1   7  14       38.64       35.45     12.78 o 
   3   7  14      176.63      178.46     17.47 o 
   5   7  14      176.42      169.74     19.91 o 
   7   7  14        0.00       16.84     14.06 o 
 -10   8  14        3.65        7.11      9.89 o 
  -8   8  14       51.03       54.24     10.46 o 
  -6   8  14      266.81      288.18     16.99 o 
  -4   8  14      192.46      199.42     19.20 o 
  -2   8  14      377.54      432.55     23.05 o 
   0   8  14        8.08       14.91     16.05 o 
   2   8  14      459.88      489.49     21.02 o 
   4   8  14        0.42       -6.23     12.79 o 
  -9   9  14      181.15      189.16     20.42 o 
  -7   9  14       40.37       60.30     14.05 o 
  -5   9  14       91.73       81.56     16.53 o 
  -3   9  14        4.14       14.73     15.84 o 
  -1   9  14      312.01      297.68     20.30 o 
   1   9  14      318.55      310.52     18.85 o 
   3   9  14       17.36       23.61     13.39 o 
  -8  10  14      124.31      141.60     19.26 o 
  -6  10  14      186.45      185.60     15.04 o 
  -4  10  14      213.64      216.67     17.45 o 
  -2  10  14      108.59      128.16     16.70 o 
   0  10  14       31.41       28.52     11.23 o 
   2  10  14      215.33      212.92     12.42 o 
   4  10  14       16.07        6.22     13.08 o 
  -7  11  14      331.56      381.90     22.47 o 
  -5  11  14      131.08      153.90     18.37 o 
  -3  11  14        5.75       10.89     13.30 o 
  -1  11  14       12.61       30.12     13.08 o 
   1  11  14       80.97      105.16      9.12 o 
   3  11  14       29.88       31.03     15.24 o 
  -4  12  14        3.89       11.75     10.51 o 
  -2  12  14       60.64       73.56     12.08 o 
   0  12  14        0.01       -5.31     10.61 o 
 -11   1  15       86.92       98.95     14.16 o 
  -9   1  15        7.33        6.54     15.60 o 
  -7   1  15       13.91        4.85     16.51 o 
  -5   1  15       39.31       35.19     17.17 o 
  -3   1  15      202.89      204.66     21.95 o 
  -1   1  15      130.36      127.77     14.10 o 
   1   1  15      548.86      545.13     17.74 o 
   3   1  15        0.22       11.08     14.83 o 
   5   1  15        0.52       -4.50     13.36 o 
   7   1  15       36.07       39.13     12.35 o 
 -12   2  15       13.26       15.29     15.37 o 
 -10   2  15      156.90      184.06     16.42 o 
  -8   2  15      105.46      132.24     28.64 o 
  -6   2  15        2.85        7.31     16.91 o 
  -4   2  15       32.73       39.97     18.34 o 
  -2   2  15       96.53      104.77     20.15 o 
   0   2  15       40.98       46.54     10.92 o 
   2   2  15       79.51       90.92     17.90 o 
   4   2  15       31.59       36.77     14.97 o 
   6   2  15       25.56       30.11     19.29 o 
   8   2  15       60.21       56.31     16.75 o 
 -11   3  15       11.41       13.52     11.00 o 
  -9   3  15       98.47       98.19     14.90 o 
  -7   3  15       22.43       39.57     15.61 o 
  -5   3  15      173.04      203.35     18.92 o 
  -3   3  15      374.30      403.46     22.96 o 
  -1   3  15        8.49       12.76     11.87 o 
   1   3  15      443.95      439.76     15.35 o 
   3   3  15      122.62      131.83     16.28 o 
   5   3  15        5.43        5.84     12.64 o 
   7   3  15       13.47       24.08     16.51 o 
 -12   4  15        8.90        9.49     14.50 o 
 -10   4  15       54.77       53.33     20.06 o 
  -8   4  15       25.64       35.64     13.85 o 
  -6   4  15        5.88       12.16     16.16 o 
  -4   4  15      353.18      389.59     14.77 o 
  -2   4  15        6.82       11.65     11.33 o 
   0   4  15       27.33       38.88     13.39 o 
   2   4  15       49.58       46.53     12.27 o 
   4   4  15        6.16        7.30     13.05 o 
   6   4  15        3.20       -2.25     10.66 o 
 -11   5  15       18.68        0.14     14.31 o 
  -9   5  15      127.10      146.28     21.92 o 
  -7   5  15      204.38      185.04     16.18 o 
  -5   5  15       16.34        9.18     10.41 o 
  -3   5  15      235.05      235.69     13.24 o 
  -1   5  15      387.78      380.03     17.43 o 
   1   5  15       92.46       94.30     16.13 o 
   3   5  15      136.17      160.47     16.39 o 
   5   5  15        0.10       -8.38     17.88 o 
 -10   6  15       30.55       49.21     16.25 o 
  -8   6  15       11.49       18.72     18.04 o 
  -6   6  15       11.41       13.10     10.77 o 
  -4   6  15       35.58       42.76     10.37 o 
  -2   6  15       10.41        8.85     12.20 o 
   0   6  15      168.22      172.36     13.25 o 
   2   6  15      186.45      225.03     16.65 o 
   4   6  15       25.77       34.75     16.64 o 
  -7   7  15      157.61      178.14     16.21 o 
  -5   7  15      238.12      233.20     13.14 o 
  -3   7  15      233.50      265.04     14.31 o 
  -1   7  15       66.47       73.74     16.15 o 
   1   7  15        1.17        3.58     20.88 o 
   3   7  15       14.20        7.04     11.92 o 
  -6   8  15       20.35       28.33     12.33 o 
  -4   8  15      155.28      138.26     17.53 o 
  -2   8  15        1.68       11.64     14.10 o 
   0   8  15        0.22        2.89     13.90 o 
   2   8  15        1.31       11.00     12.08 o 
  -5   9  15       12.29       23.36     12.65 o 
  -3   9  15        4.22       13.98     12.99 o 
  -1   9  15      160.75      140.87     15.48 o 
   1   9  15       11.07       20.32     17.88 o 
  -4  10  15       67.72       77.28     12.28 o 
  -2  10  15       13.86       20.28     12.10 o 
   0  10  15        3.00       -2.41     11.35 o 
 -10   0  16      182.31      203.97     19.68 o 
  -8   0  16       43.03       80.85     21.31 o 
  -6   0  16        4.83       -1.45     22.23 o 
  -4   0  16      101.16       47.18     25.73 o 
  -2   0  16       21.24       17.96     23.46 o 
   0   0  16       67.32       72.75     23.82 o 
   2   0  16        1.46       -0.94     19.23 o 
   4   0  16      207.75      190.80     21.08 o 
  -9   1  16      126.48      147.78     14.13 o 
  -7   1  16      727.31      794.57     23.50 o 
  -5   1  16       18.79       32.15     16.79 o 
  -3   1  16       71.45       61.95     18.10 o 
  -1   1  16       19.23       26.12     16.58 o 
   1   1  16       35.31       29.34     19.78 o 
   3   1  16       15.79       19.63     12.64 o 
   5   1  16       45.94       45.45     11.26 o 
 -10   2  16       39.14       36.15     17.26 o 
  -8   2  16        0.96        7.15     13.48 o 
  -6   2  16       57.64       36.60     15.36 o 
  -4   2  16      116.49       79.50     16.93 o 
  -2   2  16        6.76        8.94     15.83 o 
   0   2  16       17.65       36.96     23.73 o 
   2   2  16        0.05        6.37     18.54 o 
   4   2  16       95.27       74.38     12.30 o 
  -9   3  16        1.16        5.46     15.64 o 
  -7   3  16       33.13       31.04     13.20 o 
  -5   3  16      212.67      210.14     18.88 o 
  -3   3  16       76.60       83.39     16.31 o 
  -1   3  16        0.62       -0.62     22.86 o 
   1   3  16       25.33       38.72     21.08 o 
   3   3  16      104.53      126.94     19.73 o 
   5   3  16       37.18       26.96     14.48 o 
  -8   4  16      115.52      141.08     19.07 o 
  -6   4  16       32.09       48.86     13.17 o 
  -4   4  16        9.80       16.86     14.21 o 
  -2   4  16      287.19      252.22     26.30 o 
   0   4  16       65.17       61.22     17.80 o 
   2   4  16       49.68       48.00     18.21 o 
   4   4  16       23.80       23.32     16.30 o 
  -7   5  16       78.52       69.03     17.30 o 
  -5   5  16      119.21      130.99     14.01 o 
  -3   5  16        0.12      -14.40     18.08 o 
  -1   5  16      130.98      158.65     14.33 o 
   3   5  16      289.34      298.90     20.48 o 
  -6   6  16        0.50        8.85     15.47 o 
  -4   6  16       10.13       20.34     11.04 o 
  -2   6  16       80.28       88.76     12.73 o 
   0   6  16       88.23       98.01     18.29 o 
  -3   7  16        6.57       -0.45     16.05 o 
  -1   7  16      161.94      202.00     19.77 o 
   1   7  16       91.05      106.50     17.05 o 
  -7   1  17       13.82       24.30     11.64 o 
  -5   1  17        1.00       15.09     12.46 o 
  -3   1  17        0.29       11.64     13.06 o 
  -6   2  17       33.14       48.44     12.33 o 
  -4   2  17        3.41        5.69     12.31 o 
  -2   2  17        1.53        7.72     17.08 o 
  -5   3  17       75.35       94.17     17.55 o 
  -3   3  17       14.89       18.76     16.77 o 
  -4   4  17        0.75        4.84     14.96 o 
                                                 
